# Supplementary material for: Between Lake Baikal and the Baltic Sea: genomic history of the gateway to Europe
Source: BMC Genet. 2017 Dec 28;18(Suppl 1):110. doi: 10.1186/s12863-017-0578-3 (PMC5751809; doi:10.1186/s12863-017-0578-3)
Supplement: Supplementary file 3 — List of samples included in “Extended” dataset. Table S1b List of samples included in “Core” dataset. Table S1c List of samples included in “Ancient” dataset. Table S2 Results of ADMIXTURE for K = 9. Table S3 Results of ADMIXTURE for K = 6, 7, 8. Table S4 Results of f3 test. Table S5 Results of IBD sharing analysis in 1–3 cM and 4–10 cM bins. Table S6 Total amount of shared IBD between populations. Table S7 Standard residue of linear regression analysis of distance-IBD sharing. Table S8 Distance and shared IBD between pairs of populations. Table S9: Results of f3 outgroup test with ancient samples. (XLSX 482 kb) [file 12863_2017_578_MOESM3_ESM.xlsx]

## Sheet: Supplementary Table 1a
EXTENDED DATASET
population	sample_ID	sex	reference
1952	Loschbour	M	Lazaridis et al. 2014
1953	LBK380	F	Lazaridis et al. 2014
1955	Otzi	M	Keller et al. 2012
1956	Saqqaq	M	Rasmussen et al. 2010
1957	MA1	M	Raghavan et al. 2014
1958	AG2	M	Raghavan et al. 2014
1959	Skoglund_HG	M	Skoglund et al. 2012
1960	Skoglund_farmer	F	Skoglund et al. 2012
1961	Motala_merge	M	Lazaridis et al. 2014
1962	Motala12	M	Lazaridis et al. 2014
1963	LaBrana	M	Olalde et al. 2014
Abhaz	4459273137_R01C01	M	this study
Abhaz	4459273137_R01C02	M	this study
Abhaz	4459273137_R02C01	M	this study
Abhaz	4459273137_R02C02	M	this study
Abhaz	4459273138_R01C01	M	this study
Abhaz	4459273138_R01C02	M	this study
Abhaz	4459273138_R02C01	M	this study
Abhaz	4459273138_R02C02	M	this study
Abhaz	4475687277_R01C01	M	this study
Abhaz	4475687277_R01C02	M	this study
Abhaz	4475687277_R02C01	M	this study
Abhaz	4475687277_R02C02	F	this study
Abhaz	4475687297_R01C01	M	this study
Abhaz	4475687297_R01C02	M	this study
Abhaz	4475687297_R02C01	M	this study
Abhaz	4475687297_R02C02	M	this study
Abhaz	4475687349_R01C01	M	this study
Abhaz	4475687349_R01C02	M	this study
Abhaz	4475687349_R02C01	M	this study
Abhaz	4475687349_R02C02	M	this study
Abhaz	4475687350_R01C01	M	this study
Abhaz	4475687350_R01C02	M	this study
Abhaz	4475687350_R02C01	M	this study
Abhaz	4475687350_R02C02	M	this study
Abhaz	4475687351_R01C01	M	this study
Abhaz	4475687351_R01C02	M	this study
Abhaz	4475687351_R02C01	M	this study
Abhaz	4475687351_R02C02	M	this study
Abhaz	4475687460_R01C01	M	this study
Abhaz	4475687460_R01C02	M	this study
Abhaz	4475687460_R02C01	M	this study
Abhaz	4475687460_R02C02	M	this study
Abhaz	4475687462_R01C01	M	this study
Abhaz	4475687462_R01C02	M	this study
Abhaz	4475687462_R02C01	M	this study
Abhaz	4475687462_R02C02	M	this study
Adygei	4461875232_R01C01	M	this study
Adygei	4461875232_R01C02	M	this study
Adygei	4461875232_R02C01	M	this study
Adygei	4461875232_R02C02	M	this study
Adygei	4461875247_R01C01	M	this study
Adygei	4461875247_R01C02	M	this study
Adygei	4461875247_R02C01	M	this study
Adygei	4461875247_R02C02	M	this study
Adygei	4461875261_R01C01	M	this study
Adygei	4461875261_R01C02	M	this study
Adygei	4461875261_R02C01	M	this study
Adygei	4461875261_R02C02	M	this study
Adygei	4461875262_R01C01	M	this study
Adygei	4461875262_R01C02	M	this study
Adygei	4461875262_R02C01	M	this study
Adygei	4461875262_R02C02	M	this study
Adygei	4461875263_R01C01	M	this study
Adygei	4461875263_R01C02	M	this study
Adygei	4461875263_R02C01	M	this study
Adygei	4461875263_R02C02	M	this study
Adygei	4461875269_R01C01	M	this study
Adygei	4461875269_R01C02	M	this study
Adygei	4461875269_R02C01	M	this study
Adygei	4461875269_R02C02	M	this study
Adygei	4461875276_R01C01	M	this study
Adygei	4461875276_R01C02	M	this study
Adygei	4461875276_R02C01	M	this study
Adygei	4461875276_R02C02	M	this study
Adygei	4461875278_R01C01	M	this study
Adygei	4461875278_R01C02	M	this study
Adygei	4461875278_R02C01	M	this study
Adygei	4461875278_R02C02	M	this study
Adygei	4461875300_R01C01	M	this study
Adygei	4461875300_R01C02	M	this study
Adygei	4461875300_R02C01	M	this study
Adygei	4461875300_R02C02	M	this study
Chechen	4461875070_R01C01	M	this study
Chechen	4461875070_R01C02	M	this study
Chechen	4461875070_R02C01	M	this study
Chechen	4461875070_R02C02	M	this study
Chechen	4461875071_R01C01	M	this study
Chechen	4461875071_R01C02	M	this study
Chechen	4461875071_R02C01	M	this study
Chechen	4461875071_R02C02	M	this study
Chechen	4461875089_R01C01	F	this study
Chechen	4461875089_R01C02	M	this study
Chechen	4461875089_R02C01	M	this study
Chechen	4461875089_R02C02	M	this study
Chechen	4461875102_R01C01	M	this study
Chechen	4461875102_R01C02	M	this study
Chechen	4461875102_R02C01	M	this study
Chechen	4461875102_R02C02	M	this study
Chechen	4461875103_R01C01	M	this study
Chechen	4461875103_R01C02	M	this study
Chechen	4461875103_R02C01	M	this study
Chechen	4461875103_R02C02	M	this study
Chechen	4461875202_R01C01	M	this study
Chechen	4461875202_R01C02	M	this study
Chechen	4461875202_R02C01	M	this study
Chechen	4461875202_R02C02	M	this study
Chechen	4461875203_R01C01	M	this study
Chechen	4461875203_R01C02	M	this study
Chechen	4461875203_R02C01	M	this study
Chechen	4461875203_R02C02	M	this study
Chechen	4461875219_R01C01	M	this study
Chechen	4461875219_R01C02	M	this study
Chechen	4461875219_R02C01	M	this study
Chechen	4461875219_R02C02	M	this study
Chechen	4461875231_R01C01	M	this study
Chechen	4461875231_R01C02	M	this study
Chechen	4461875231_R02C01	M	this study
Chechen	4461875231_R02C02	M	this study
Chechen	ch3	M	this study
Chechen	ch16	M	this study
Chechen	ch21	M	this study
Chechen	ch31	M	this study
Chechen	ch113	M	this study
Chechen	ch126	M	this study
Chechen	ch174	M	this study
Chechen	ch179	M	this study
Chechen	ch193	M	this study
Cherkes	4461875715_R01C01	M	this study
Cherkes	4461875715_R01C02	M	this study
Cherkes	4461875715_R02C01	M	this study
Cherkes	4461875715_R02C02	M	this study
Cherkes	4461875730_R01C01	M	this study
Cherkes	4461875730_R01C02	M	this study
Cherkes	4461875730_R02C01	M	this study
Cherkes	4461875730_R02C02	M	this study
Cherkes	4461875759_R01C01	M	this study
Cherkes	4461875759_R01C02	M	this study
Cherkes	4461875759_R02C01	M	this study
Cherkes	4461875759_R02C02	M	this study
Cherkes	4461875773_R01C01	M	this study
Cherkes	4461875773_R01C02	M	this study
Cherkes	4461875773_R02C01	M	this study
Cherkes	4461875773_R02C02	M	this study
Cherkes	4461875774_R01C01	M	this study
Cherkes	4461875774_R01C02	M	this study
Cherkes	4461875774_R02C01	M	this study
Cherkes	4461875774_R02C02	M	this study
Cherkes	4461875775_R01C01	M	this study
Cherkes	4461875775_R01C02	M	this study
Cherkes	4461875775_R02C01	M	this study
Cherkes	4461875775_R02C02	M	this study
Cherkes	4461875776_R01C01	M	this study
Cherkes	4461875776_R01C02	M	this study
Cherkes	4461875776_R02C01	M	this study
Cherkes	4461875776_R02C02	M	this study
Cherkes	4461875795_R01C01	M	this study
Cherkes	4461875795_R01C02	M	this study
Cherkes	4461875795_R02C01	M	this study
Cherkes	4461875795_R02C02	M	this study
Cherkes	4461875834_R01C01	M	this study
Cherkes	4461875834_R01C02	M	this study
Cherkes	4461875834_R02C01	M	this study
Cherkes	4461875834_R02C02	M	this study
Karachay	4461875836_R01C02	F	this study
Karachay	4461875836_R02C02	F	this study
Karachay	4461875840_R01C01	M	this study
Karachay	4461875840_R01C02	F	this study
Karachay	4461875840_R02C02	F	this study
Karachay	4461875843_R01C01	F	this study
Karachay	4461875843_R01C02	F	this study
Karachay	4461875843_R02C01	F	this study
Karachay	4461875871_R01C01	F	this study
Karachay	4461875871_R02C01	F	this study
Karachay	4461875871_R02C02	F	this study
Karachay	4461875872_R01C01	M	this study
Karachay	4461875872_R01C02	M	this study
Karachay	4461875872_R02C02	F	this study
Karachay	4475687180_R02C02	M	this study
Karachay	4475687192_R01C01	M	this study
Karachay	4475687192_R02C02	M	this study
Karachay	4475687243_R01C01	M	this study
Karachay	4475687243_R01C02	M	this study
Karachay	4475687243_R02C02	M	this study
Karachay	4475687244_R01C01	M	this study
Karachay	4475687244_R02C02	M	this study
Karachay	4475687245_R01C01	M	this study
Karachay	4475687245_R01C02	M	this study
Karachay	4475687245_R02C01	M	this study
Karachay	4475687276_R01C01	M	this study
Karachay	4475687276_R02C02	M	this study
Megrel	4461875340_R01C01	M	this study
Megrel	4461875340_R01C02	M	this study
Megrel	4461875340_R02C01	M	this study
Megrel	4461875340_R02C02	M	this study
Megrel	4461875341_R01C01	M	this study
Megrel	4461875341_R01C02	M	this study
Megrel	4461875341_R02C01	M	this study
Megrel	4461875341_R02C02	M	this study
Megrel	4461875345_R01C01	M	this study
Megrel	4461875345_R01C02	M	this study
Megrel	4461875345_R02C01	M	this study
Megrel	4461875345_R02C02	M	this study
Megrel	4461875346_R01C01	M	this study
Megrel	4461875346_R01C02	M	this study
Megrel	4461875346_R02C01	M	this study
Megrel	4461875346_R02C02	M	this study
Megrel	4461875347_R01C01	M	this study
Megrel	4461875347_R01C02	M	this study
Megrel	4461875347_R02C01	M	this study
Megrel	4461875347_R02C02	M	this study
Megrel	4461875357_R01C01	M	this study
Megrel	4461875357_R01C02	M	this study
Megrel	4461875357_R02C01	M	this study
Megrel	4461875357_R02C02	M	this study
Megrel	4461875358_R01C01	M	this study
Megrel	4461875358_R01C02	M	this study
Megrel	4461875358_R02C01	M	this study
Megrel	4461875358_R02C02	M	this study
Megrel	4461875363_R01C01	M	this study
Megrel	4461875363_R01C02	M	this study
Megrel	4461875363_R02C01	M	this study
Megrel	4461875363_R02C02	F	this study
Megrel	4461875369_R01C01	F	this study
Megrel	4461875369_R01C02	M	this study
Megrel	4461875369_R02C01	M	this study
Megrel	4461875369_R02C02	M	this study
Kabardin	4461875240_R01C01	M	this study
Kabardin	4461875240_R01C02	M	this study
Kabardin	4461875240_R02C01	M	this study
Kabardin	4461875240_R02C02	M	this study
Kabardin	4461875250_R01C01	M	this study
Kabardin	4461875250_R01C02	M	this study
Kabardin	4461875250_R02C01	M	this study
Kabardin	4461875250_R02C02	M	this study
Kabardin	4461875303_R01C01	M	this study
Kabardin	4461875303_R01C02	M	this study
Kabardin	4461875303_R02C01	M	this study
Kabardin	4461875303_R02C02	M	this study
Kabardin	4461875307_R01C01	M	this study
Kabardin	4461875307_R01C02	M	this study
Kabardin	4461875307_R02C01	M	this study
Kabardin	4461875307_R02C02	M	this study
Kabardin	4461875308_R01C01	M	this study
Kabardin	4461875308_R01C02	M	this study
Kabardin	4461875308_R02C01	M	this study
Kabardin	4461875308_R02C02	M	this study
Kabardin	4461875325_R01C01	M	this study
Kabardin	4461875325_R01C02	M	this study
Kabardin	4461875325_R02C01	M	this study
Kabardin	4461875325_R02C02	M	this study
Kabardin	4461875326_R01C01	M	this study
Kabardin	4461875326_R01C02	M	this study
Kabardin	4461875326_R02C01	M	this study
Kabardin	4461875326_R02C02	M	this study
Kabardin	4461875329_R01C01	M	this study
Kabardin	4461875329_R01C02	M	this study
Kabardin	4461875329_R02C01	M	this study
Kabardin	4461875329_R02C02	M	this study
Kabardin	4461875330_R01C01	M	this study
Kabardin	4461875330_R01C02	M	this study
Kabardin	4461875330_R02C01	M	this study
Kabardin	4461875330_R02C02	M	this study
Balkar	bal22	M	this study
Balkar	bal41	M	this study
Balkar	bal42	M	this study
Balkar	bal45	M	this study
Balkar	bal50	M	this study
Balkar	bal64	M	this study
Balkar	bal97	M	this study
Balkar	bal102	M	this study
Balkar	bal124	M	this study
Balkar	bal136	M	this study
Osetin	4461875418_R01C02	M	this study
Osetin	4461875418_R02C02	M	this study
Osetin	4461875432_R01C01	M	this study
Osetin	4461875432_R01C02	M	this study
Osetin	4461875432_R02C01	M	this study
Osetin	4461875432_R02C02	M	this study
Osetin	4461875434_R01C01	M	this study
Osetin	4461875434_R01C02	M	this study
Osetin	4461875434_R02C01	M	this study
Osetin	4461875434_R02C02	M	this study
Osetin	4461875438_R01C01	M	this study
Osetin	4461875438_R01C02	M	this study
Osetin	4461875438_R02C01	M	this study
Osetin	4461875438_R02C02	M	this study
Osetin	4461875439_R01C01	M	this study
Osetin	4461875439_R01C02	M	this study
Osetin	4461875439_R02C01	M	this study
Osetin	4461875439_R02C02	M	this study
Osetin	4461875441_R01C01	M	this study
Osetin	4461875441_R01C02	M	this study
Osetin	4461875441_R02C01	M	this study
Osetin	4461875441_R02C02	M	this study
Osetin	4461875444_R01C01	M	this study
Osetin	4461875444_R01C02	M	this study
Osetin	4461875444_R02C01	M	this study
Osetin	4461875444_R02C02	M	this study
Osetin	4461875467_R01C01	M	this study
Osetin	4461875467_R01C02	M	this study
Osetin	4461875467_R02C02	M	this study
Osetin	4461875468_R01C01	M	this study
Osetin	4461875468_R01C02	M	this study
Osetin	4461875468_R02C01	M	this study
Osetin	4461875468_R02C02	M	this study
Osetin	4461875471_R01C01	M	this study
Osetin	4461875471_R02C01	F	this study
Ukrainian	4461875586_R01C02	M	this study
Ukrainian	4461875586_R02C02	M	this study
Ukrainian	4461875587_R01C01	M	this study
Ukrainian	4461875587_R01C02	M	this study
Ukrainian	4461875587_R02C01	M	this study
Ukrainian	4461875587_R02C02	M	this study
Ukrainian	4461875588_R01C01	M	this study
Ukrainian	4461875588_R01C02	M	this study
Ukrainian	4461875588_R02C01	M	this study
Ukrainian	4461875588_R02C02	F	this study
Ukrainian	4461875589_R01C01	M	this study
Ukrainian	4461875589_R01C02	M	this study
Ukrainian	4461875589_R02C01	M	this study
Ukrainian	4461875589_R02C02	M	this study
Ukrainian	4461875590_R01C01	M	this study
Ukrainian	4461875590_R01C02	M	this study
Ukrainian	4461875590_R02C01	M	this study
Ukrainian	4461875590_R02C02	M	this study
Ukrainian	4461875592_R01C01	M	this study
Ukrainian	4461875592_R01C02	M	this study
Ukrainian	4461875592_R02C01	M	this study
Ukrainian	4461875592_R02C02	M	this study
Ukrainian	4461875595_R01C01	M	this study
Ukrainian	4461875595_R01C02	F	this study
Ukrainian	4461875595_R02C01	M	this study
Ukrainian	4461875595_R02C02	M	this study
Ukrainian	4461875597_R01C01	M	this study
Ukrainian	4461875597_R01C02	M	this study
Ukrainian	4461875597_R02C01	M	this study
Ukrainian	4461875597_R02C02	M	this study
Ukrainian	4461875835_R01C01	M	this study
Ukrainian	4461875835_R01C02	M	this study
Ukrainian	4461875835_R02C01	M	this study
Ukrainian	4461875835_R02C02	M	this study
Ukrainian	4461875836_R01C01	M	this study
Ukrainian	4461875836_R02C01	M	this study
Belarus	4461875511_R01C01	M	this study
Belarus	4461875511_R01C02	M	this study
Belarus	4461875511_R02C01	M	this study
Belarus	4461875511_R02C02	M	this study
Belarus	4461875516_R01C01	M	this study
Belarus	4461875516_R01C02	M	this study
Belarus	4461875516_R02C01	F	this study
Belarus	4461875516_R02C02	F	this study
Belarus	4461875520_R01C01	F	this study
Belarus	4461875520_R01C02	F	this study
Belarus	4461875520_R02C01	F	this study
Belarus	4461875520_R02C02	M	this study
Belarus	4461875521_R01C01	F	this study
Belarus	4461875521_R01C02	F	this study
Belarus	4461875521_R02C01	F	this study
Belarus	4461875521_R02C02	F	this study
Belarus	4461875522_R01C01	M	this study
Belarus	4461875522_R01C02	M	this study
Belarus	4461875522_R02C01	F	this study
Belarus	4461875522_R02C02	F	this study
Belarus	4461875526_R01C01	F	this study
Belarus	4461875526_R01C02	F	this study
Belarus	4461875526_R02C01	F	this study
Belarus	4461875526_R02C02	F	this study
Belarus	4461875527_R01C01	F	this study
Belarus	4461875527_R01C02	F	this study
Belarus	4461875527_R02C01	F	this study
Belarus	4461875527_R02C02	F	this study
Belarus	4461875528_R01C01	M	this study
Belarus	4461875528_R01C02	M	this study
Belarus	4461875528_R02C01	M	this study
Belarus	4461875528_R02C02	M	this study
Belarus	4461875536_R01C01	F	this study
Belarus	4461875536_R01C02	M	this study
Moldovan	4461875725_R01C01	F	this study
Moldovan	4461875725_R01C02	M	this study
Moldovan	4461875725_R02C01	F	this study
Moldovan	4461875725_R02C02	M	this study
Moldovan	4461875746_R01C01	F	this study
Moldovan	4461875746_R01C02	M	this study
Moldovan	4461875746_R02C01	F	this study
Moldovan	4461875746_R02C02	M	this study
Moldovan	4461875747_R01C01	M	this study
Moldovan	4461875747_R01C02	F	this study
Moldovan	4461875747_R02C01	F	this study
Moldovan	4461875747_R02C02	F	this study
Moldovan	4461875748_R01C01	F	this study
Moldovan	4461875748_R01C02	M	this study
Moldovan	4461875748_R02C01	M	this study
Moldovan	4461875748_R02C02	M	this study
Moldovan	4461875752_R01C01	F	this study
Moldovan	4461875752_R01C02	M	this study
Moldovan	4461875752_R02C01	M	this study
Moldovan	4461875752_R02C02	M	this study
Moldovan	4461875758_R01C01	F	this study
Moldovan	4461875758_R01C02	F	this study
Moldovan	4461875758_R02C01	F	this study
Moldovan	4461875758_R02C02	F	this study
Moldovan	4461875780_R01C01	M	this study
Moldovan	4461875780_R01C02	F	this study
Moldovan	4461875780_R02C01	F	this study
Moldovan	4461875780_R02C02	M	this study
Moldovan	4461875806_R01C01	M	this study
Moldovan	4461875806_R01C02	F	this study
Moldovan	4461875806_R02C01	M	this study
Moldovan	4461875806_R02C02	M	this study
Moldovan	4461875849_R01C01	M	this study
Moldovan	4461875849_R01C02	M	this study
Moldovan	4461875849_R02C01	M	this study
Moldovan	4461875849_R02C02	M	this study
Moldovan	4461875850_R01C01	M	this study
Russian_NSK	4159588086_A	F	this study
Russian_NSK	4159588086_B	F	this study
Russian_NSK	4159588297_A	F	this study
Russian_NSK	4159588297_B	M	this study
Russian_NSK	4159588392_A	F	this study
Russian_NSK	4159588392_B	M	this study
Russian_NSK	4159588416_A	F	this study
Russian_NSK	4159588416_B	F	this study
Russian_NSK	4159588417_A	F	this study
Russian_NSK	4159588417_B	M	this study
Russian_NSK	4159588431_A	F	this study
Russian_NSK	4159588431_B	F	this study
Russian_NSK	4159588644_A	M	this study
Russian_NSK	4159588644_B	F	this study
Russian_NSK	4159588645_A	F	this study
Russian_NSK	4159588645_B	F	this study
Russian_NSK	4159588678_A	M	this study
Russian_NSK	4159588678_B	M	this study
Russian_NSK	4159588694_A	F	this study
Russian_NSK	4159588694_B	M	this study
Russian_NSK	4159588737_A	M	this study
Russian_NSK	4159588737_B	F	this study
Russian_NSK	4159588752_A	F	this study
Russian_NSK	4159588752_B	M	this study
Russian_NSK	4159588824_B	F	this study
Russian_NSK	4159588825_A	F	this study
Russian_NSK	4159588825_B	M	this study
Russian_NSK	4159588826_A	M	this study
Russian_NSK	4159588826_B	F	this study
Russian_NSK	4159588837_A	M	this study
Russian_NSK	4159588837_B	F	this study
Russian_NSK	4159588856_A	M	this study
Russian_NSK	4159588856_B	F	this study
Russian_NSK	4159588868_A	M	this study
Russian_NSK	4159588868_B	F	this study
Russian_NSK	4159588877_A	M	this study
Russian_NSK	4159588877_B	F	this study
Russian_NSK	4159588898_A	M	this study
Russian_NSK	4159588898_B	M	this study
Russian_STV	4257735504_A	F	this study
Russian_STV	4257735504_B	F	this study
Russian_STV	4257735530_A	F	this study
Russian_STV	4257735530_B	F	this study
Russian_STV	4257735538_A	F	this study
Russian_STV	4257735538_B	F	this study
Russian_STV	4257735539_A	F	this study
Russian_STV	4257735539_B	F	this study
Russian_STV	4257735607_B	F	this study
Russian_STV	4257735609_A	F	this study
Russian_STV	4257735609_B	F	this study
Russian_STV	4257735613_A	F	this study
Russian_STV	4257735613_B	M	this study
Russian_STV	4257735614_A	F	this study
Russian_STV	4257735614_B	F	this study
Russian_STV	4257735622_A	F	this study
Russian_STV	4257735622_B	F	this study
Russian_STV	4257735639_A	F	this study
Russian_STV	4257735639_B	F	this study
Russian_STV	4257735651_A	F	this study
Russian_STV	4257735651_B	F	this study
Russian_STV	4257735663_A	F	this study
Russian_STV	4257735663_B	F	this study
Russian_STV	4257735802_A	M	this study
Russian_STV	4257735802_B	M	this study
Russian_STV	4257735829_A	M	this study
Russian_STV	4257735829_B	M	this study
Russian_STV	4257735830_A	F	this study
Russian_STV	4257735830_B	F	this study
Russian_STV	4257735836_A	F	this study
Russian_STV	4257735836_B	F	this study
Russian_STV	4257735849_A	M	this study
Russian_STV	4257735849_B	M	this study
Russian_STV	4257735850_A	M	this study
Russian_STV	4257735850_B	F	this study
Russian_STV	4257735851_A	F	this study
Russian_STV	4257735851_B	F	this study
Russian_STV	4257735852_A	F	this study
Russian_STV	4257735852_B	F	this study
Russian_STV	4257735853_A	F	this study
Russian_STV	4257735853_B	F	this study
Russian_STV	4257735872_A	M	this study
Russian_STV	4257735872_B	F	this study
Karel	4461875510_R01C01	M	this study
Karel	4461875510_R01C02	M	this study
Karel	4461875510_R02C01	M	this study
Karel	4461875510_R02C02	F	this study
Karel	4461875513_R01C01	F	this study
Karel	4461875513_R01C02	M	this study
Karel	4461875513_R02C01	M	this study
Karel	4461875513_R02C02	M	this study
Karel	4461875593_R01C01	M	this study
Karel	4461875593_R01C02	M	this study
Karel	4461875593_R02C01	M	this study
Karel	4461875593_R02C02	M	this study
Karel	4461875605_R01C01	M	this study
Karel	4461875605_R01C02	M	this study
Karel	4461875605_R02C01	M	this study
Karel	4461875605_R02C02	M	this study
Karel	4461875606_R01C01	M	this study
Karel	4461875606_R01C02	M	this study
Karel	4461875606_R02C01	M	this study
Karel	4461875606_R02C02	M	this study
Karel	4461875619_R01C01	M	this study
Karel	4461875619_R01C02	M	this study
Karel	4461875619_R02C01	M	this study
Karel	4461875619_R02C02	M	this study
Karel	4461875656_R01C01	M	this study
Karel	4461875656_R01C02	M	this study
Karel	4461875656_R02C01	M	this study
Karel	4461875656_R02C02	M	this study
Karel	4461875657_R01C01	M	this study
Karel	4461875657_R01C02	M	this study
Karel	4461875657_R02C01	M	this study
Karel	4461875657_R02C02	M	this study
Karel	4461875712_R01C01	M	this study
Karel	4461875712_R01C02	M	this study
Karel	4461875712_R02C01	F	this study
Karel	4461875712_R02C02	M	this study
Komi	4461875602_R01C01	M	this study
Komi	4461875602_R01C02	F	this study
Komi	4461875602_R02C01	F	this study
Komi	4461875602_R02C02	F	this study
Komi	4461875636_R01C01	F	this study
Komi	4461875636_R01C02	F	this study
Komi	4461875636_R02C01	F	this study
Komi	4461875636_R02C02	M	this study
Komi	4461875652_R01C01	F	this study
Komi	4461875652_R01C02	M	this study
Komi	4461875652_R02C01	F	this study
Komi	4461875652_R02C02	M	this study
Komi	4461875653_R01C01	F	this study
Komi	4461875653_R01C02	F	this study
Komi	4461875653_R02C01	F	this study
Komi	4461875653_R02C02	F	this study
Komi	4461875654_R01C01	F	this study
Komi	4461875654_R01C02	F	this study
Komi	4461875654_R02C01	F	this study
Komi	4461875654_R02C02	F	this study
Komi	4461875677_R01C01	F	this study
Komi	4461875677_R01C02	F	this study
Komi	4461875677_R02C01	F	this study
Komi	4461875677_R02C02	F	this study
Komi	4461875688_R01C01	F	this study
Komi	4461875688_R01C02	F	this study
Komi	4461875688_R02C01	F	this study
Komi	4461875688_R02C02	F	this study
Komi	4461875700_R01C01	M	this study
Komi	4461875700_R01C02	F	this study
Komi	4461875700_R02C01	F	this study
Komi	4461875700_R02C02	M	this study
Chuvash	4461875537_R01C01	M	this study
Chuvash	4461875537_R01C02	M	this study
Chuvash	4461875537_R02C01	M	this study
Chuvash	4461875537_R02C02	M	this study
Chuvash	4461875544_R01C01	M	this study
Chuvash	4461875544_R01C02	F	this study
Chuvash	4461875544_R02C01	M	this study
Chuvash	4461875544_R02C02	F	this study
Chuvash	4461875546_R01C01	F	this study
Chuvash	4461875546_R01C02	M	this study
Chuvash	4461875546_R02C01	M	this study
Chuvash	4461875546_R02C02	M	this study
Chuvash	4461875559_R01C01	M	this study
Chuvash	4461875559_R01C02	M	this study
Chuvash	4461875559_R02C01	M	this study
Chuvash	4461875559_R02C02	F	this study
Chuvash	4461875564_R01C01	F	this study
Chuvash	4461875564_R01C02	F	this study
Chuvash	4461875564_R02C01	F	this study
Chuvash	4461875564_R02C02	F	this study
Chuvash	4461875566_R01C01	F	this study
Chuvash	4461875566_R01C02	F	this study
Chuvash	4461875566_R02C01	F	this study
Chuvash	4461875566_R02C02	F	this study
Chuvash	4461875577_R01C01	F	this study
Chuvash	4461875577_R01C02	M	this study
Chuvash	4461875577_R02C01	F	this study
Chuvash	4461875577_R02C02	F	this study
Chuvash	4461875586_R01C01	F	this study
Chuvash	4461875586_R02C01	M	this study
Chuvash	Chuvash13	M	this study
Chuvash	Chuvash20	M	this study
Chuvash	Chuvash22	M	this study
Chuvash	Chuvash24	M	this study
Chuvash	Chuvash25	M	this study
Chuvash	Chuvash26	M	this study
Chuvash	Chuvash29	M	this study
Chuvash	Chuvash31	M	this study
Chuvash	Chuvash33	M	this study
Chuvash	Chuvash37	M	this study
Kazakh	4257735210_A	F	this study
Kazakh	4257735210_B	F	this study
Kazakh	4257735225_A	M	this study
Kazakh	4257735225_B	F	this study
Kazakh	4257735304_A	M	this study
Kazakh	4257735304_B	F	this study
Kazakh	4257735306_A	F	this study
Kazakh	4257735306_B	F	this study
Kazakh	4257735316_A	F	this study
Kazakh	4257735316_B	F	this study
Kazakh	4257735317_A	F	this study
Kazakh	4257735317_B	M	this study
Kazakh	4257735318_A	M	this study
Kazakh	4257735318_B	M	this study
Kazakh	4257735359_A	F	this study
Kazakh	4257735359_B	F	this study
Kazakh	4257735578_A	M	this study
Kazakh	4257735578_B	M	this study
Kazakh	4257735597_A	M	this study
Kazakh	4257735597_B	F	this study
Kazakh	4257735607_A	F	this study
Kazakh	4257735608_A	M	this study
Kazakh	4257735608_B	M	this study
Kazakh	4257735688_A	M	this study
Kazakh	4257735688_B	F	this study
Kazakh	4257735689_A	F	this study
Kazakh	4257735689_B	M	this study
Kazakh	4257735690_A	F	this study
Kazakh	4257735690_B	F	this study
Kazakh	4257735734_A	F	this study
Kazakh	4257735734_B	F	this study
Kazakh	4257735772_A	F	this study
Kazakh	4257735772_B	M	this study
Kazakh	4257735773_A	M	this study
Kazakh	4257735773_B	F	this study
Kazakh	4257735779_A	F	this study
Kazakh	4257735779_B	F	this study
Kazakh	4257735780_A	M	this study
Kazakh	4257735780_B	M	this study
Kazakh	4257735837_B	M	this study
Kazakh	4257735844_A	F	this study
Kazakh	4257735844_B	F	this study
Kazakh	4257735845_A	M	this study
Kazakh	4257735845_B	F	this study
Kazakh	4257735846_A	F	this study
Kazakh	4257735846_B	F	this study
Kazakh	4257735854_A	M	this study
Kazakh	4257735854_B	M	this study
Kirgiz	4252441651_B	M	this study
Kirgiz	4252441653_A	M	this study
Kirgiz	4252441653_B	M	this study
Kirgiz	4252441715_B	M	this study
Kirgiz_North	4461875041_R01C01	M	this study
Kirgiz_North	4461875041_R01C02	F	this study
Kirgiz_North	4461875041_R02C02	F	this study
Kirgiz_North	4461875297_R01C01	F	this study
Kirgiz_North	4461875297_R01C02	M	this study
Kirgiz_North	4461875297_R02C01	F	this study
Kirgiz_North	4461875297_R02C02	M	this study
Kirgiz_North	4461875301_R01C01	M	this study
Kirgiz_North	4461875301_R02C01	M	this study
Kirgiz_North	4461875301_R02C02	M	this study
Kirgiz_North	4461875424_R01C01	M	this study
Kirgiz_North	4461875424_R01C02	F	this study
Kirgiz_North	4461875424_R02C01	M	this study
Kirgiz_North	4461875424_R02C02	F	this study
Kirgiz_North	4461875461_R01C01	F	this study
Kirgiz_North	4461875461_R01C02	F	this study
Kirgiz_North	4461875461_R02C01	F	this study
Kirgiz_North	4461875461_R02C02	F	this study
Kirgiz_North	4461875524_R01C01	F	this study
Kirgiz_North	4461875524_R01C02	F	this study
Kirgiz_North	4461875524_R02C01	F	this study
Kirgiz_North	4461875524_R02C02	M	this study
Kirgiz_North	4493906116_R01C01	M	this study
Kirgiz_North	4493906116_R02C01	M	this study
Kirgiz_North	4493906116_R02C02	M	this study
Kirgiz_North	4493906457_R01C01	M	this study
Kirgiz_North	4493906457_R02C01	M	this study
Kirgiz_North	4493906457_R02C02	F	this study
Kirgiz_North	4493906459_R01C01	M	this study
Kirgiz_North	4493906459_R01C02	M	this study
Kirgiz_North	4493906459_R02C01	M	this study
Kirgiz_North	4493906459_R02C02	M	this study
Udmurt	4459273139_R01C02	F	this study
Udmurt	4459273139_R02C01	F	this study
Udmurt	4459273152_R01C01	F	this study
Udmurt	4459273152_R01C02	F	this study
Udmurt	4459273152_R02C01	F	this study
Udmurt	4459273152_R02C02	F	this study
Udmurt	4459273153_R01C01	F	this study
Udmurt	4459273153_R01C02	M	this study
Udmurt	4459273153_R02C01	M	this study
Udmurt	4459273153_R02C02	F	this study
Udmurt	4459273154_R01C02	M	this study
Udmurt	4459273154_R02C01	F	this study
Udmurt	4459273154_R02C02	M	this study
Udmurt	4459273156_R01C02	M	this study
Udmurt	4459273156_R02C01	M	this study
Udmurt	4459273156_R02C02	M	this study
Udmurt	4459273167_R01C01	F	this study
Udmurt	4459273167_R01C02	M	this study
Udmurt	4459273167_R02C01	M	this study
Udmurt	4459273168_R02C02	M	this study
Udmurt	4459273169_R01C01	F	this study
Udmurt	4459273169_R01C02	M	this study
Udmurt	4459273169_R02C01	M	this study
Udmurt	4459273169_R02C02	M	this study
Udmurt	4459273519_R01C01	M	this study
Udmurt	4459273519_R01C02	M	this study
Udmurt	4459273519_R02C01	M	this study
Udmurt	4459273519_R02C02	M	this study
Udmurt	4459273520_R01C01	M	this study
Udmurt	4459273520_R01C02	M	this study
Udmurt	4459273520_R02C01	M	this study
Udmurt	4459273520_R02C02	M	this study
Mordva	Mordovians1	M	this study
Mordva	Mordovians4	M	this study
Mordva	Mordovians5	M	this study
Mordva	Mordovians17	M	this study
Mordva	Mordovians22	M	this study
Mordva	Mordovians27	M	this study
Mordva	Mordovians28	M	this study
Mordva	Mordovians30	M	this study
Mordva	Mordovians31	M	this study
Mordva	Mordovians32	M	this study
Mordva	4461875033_R01C01	M	this study
Mordva	4461875033_R01C02	M	this study
Mordva	4461875033_R02C01	M	this study
Mordva	4461875033_R02C02	M	this study
Mordva	4461875058_R01C01	M	this study
Mordva	4461875058_R01C02	M	this study
Mordva	4461875058_R02C01	M	this study
Mordva	4461875058_R02C02	M	this study
Mordva	4461875069_R01C01	M	this study
Mordva	4461875069_R01C02	M	this study
Mordva	4461875069_R02C01	M	this study
Mordva	4461875069_R02C02	M	this study
Mordva	4461875471_R01C02	M	this study
Mordva	4461875471_R02C02	M	this study
Mordva	4461875490_R01C01	M	this study
Mordva	4461875490_R01C02	M	this study
Mordva	4461875490_R02C01	M	this study
Mordva	4461875490_R02C02	M	this study
Mordva	4461875491_R01C01	M	this study
Mordva	4461875491_R01C02	M	this study
Mordva	4461875491_R02C01	M	this study
Mordva	4461875491_R02C02	M	this study
Mordva	4461875492_R01C01	F	this study
Mordva	4461875492_R01C02	M	this study
Mordva	4461875492_R02C01	M	this study
Mordva	4461875492_R02C02	M	this study
Mordva	4461875493_R01C01	M	this study
Mordva	4461875493_R01C02	M	this study
Mordva	4461875493_R02C01	M	this study
Mordva	4461875493_R02C02	M	this study
Mordva	4461875495_R01C01	M	this study
Mordva	4461875495_R01C02	M	this study
Mordva	4461875495_R02C01	M	this study
Mordva	4461875495_R02C02	M	this study
Kumyk	kumyks40	F	this study
Kumyk	kumyks41	M	this study
Kumyk	kumyks44	M	this study
Kumyk	kumyks90	F	this study
Kumyk	kumyks93	M	this study
Kumyk	kumyks94	F	this study
Kumyk	kumyks97	F	this study
Kumyk	kumyks98	F	this study
Tatar_BUY	4461875876_R01C02	M	this study
Tatar_BUY	4461875876_R02C01	M	this study
Tatar_BUY	4461875876_R02C02	M	this study
Tatar_BUY	4461875881_R01C01	M	this study
Tatar_KZN	4461875850_R01C02	M	this study
Tatar_KZN	4461875850_R02C01	M	this study
Tatar_KZN	4461875850_R02C02	M	this study
Tatar_KZN	4461875851_R01C01	M	this study
Tatar_KZN	4461875851_R01C02	M	this study
Tatar_KZN	4461875851_R02C01	M	this study
Tatar_KZN	4461875851_R02C02	M	this study
Tatar_KZN	4461875861_R01C01	M	this study
Tatar_KZN	4461875861_R01C02	M	this study
Tatar_KZN	4461875861_R02C01	M	this study
Tatar_KZN	4461875861_R02C02	M	this study
Tatar_KZN	4461875862_R01C01	M	this study
Tatar_KZN	4461875862_R01C02	M	this study
Tatar_KZN	4461875862_R02C01	M	this study
Tatar_KZN	4461875862_R02C02	M	this study
Tatar_KZN	4461875876_R01C01	M	this study
Tatar_other	4459273536_R01C01	M	this study
Tatar_other	4459273536_R01C02	M	this study
Tatar_other	4459273536_R02C01	M	this study
Tatar_other	4459273536_R02C02	M	this study
Tatar_other	4459273538_R01C01	M	this study
Tatar_other	4459273538_R01C02	M	this study
Tatar_other	4459273538_R02C01	M	this study
Tatar_other	4459273538_R02C02	M	this study
Tatar_other	4459273542_R01C01	M	this study
Tatar_other	4459273542_R01C02	M	this study
Tatar_other	4459273542_R02C01	M	this study
Tatar_other	4459273542_R02C02	M	this study
Tatar_other	4459273543_R01C01	M	this study
Tatar_other	4459273543_R01C02	M	this study
Tatar_other	4459273543_R02C01	M	this study
Tatar_other	4459273543_R02C02	M	this study
Tatar_other	4459273545_R01C01	M	this study
Tatar_other	4459273545_R01C02	M	this study
Tatar_other	4459273545_R02C01	M	this study
Tatar_other	4461875881_R02C01	M	this study
Tatar_other	4461875881_R02C02	M	this study
Lezgin	lez7	F	this study
Lezgin	lez9	F	this study
Lezgin	lez31	M	this study
Lezgin	lez33	M	this study
Lezgin	lez36	M	this study
Lezgin	lez37	M	this study
Lezgin	lez38	M	this study
Lezgin	lez40	M	this study
Lezgin	lez49	M	this study
Bashkir_ARK	4461875136_R01C01	F	this study
Bashkir_ARK	4461875136_R01C02	M	this study
Bashkir_ARK	4461875136_R02C01	M	this study
Bashkir_ARK	4461875136_R02C02	M	this study
Bashkir_ARK	4461875166_R01C01	F	this study
Bashkir_ARK	4461875166_R01C02	M	this study
Bashkir_ARK	4461875166_R02C01	F	this study
Bashkir_ARK	4461875166_R02C02	F	this study
Bashkir_ARK	4461875306_R01C01	F	this study
Bashkir_ARK	4461875306_R01C02	M	this study
Bashkir_ARK	4461875306_R02C01	M	this study
Bashkir_ARK	4461875306_R02C02	F	this study
Bashkir_ARK	4461875312_R01C01	F	this study
Bashkir_ARK	4461875312_R01C02	M	this study
Bashkir_ARK	4461875312_R02C01	M	this study
Bashkir_ARK	4461875312_R02C02	F	this study
Bashkir_ARK	4461875314_R01C01	M	this study
Bashkir_ARK	4461875314_R01C02	M	this study
Bashkir_ARK	4461875314_R02C01	M	this study
Bashkir_ARK	4461875314_R02C02	F	this study
Bashkir_BRZ	4461875167_R01C01	M	this study
Bashkir_BRZ	4461875167_R01C02	F	this study
Bashkir_BRZ	4461875167_R02C01	F	this study
Bashkir_BRZ	4461875167_R02C02	F	this study
Bashkir_BRZ	4461875217_R01C01	M	this study
Bashkir_BRZ	4461875217_R01C02	M	this study
Bashkir_BRZ	4461875217_R02C01	M	this study
Bashkir_BRZ	4461875217_R02C02	M	this study
Bashkir_BRZ	4461875226_R01C01	M	this study
Bashkir_BRZ	4461875226_R01C02	M	this study
Bashkir_BRZ	4461875226_R02C01	M	this study
Bashkir_BRZ	4461875226_R02C02	M	this study
Bashkir_BRZ	4461875228_R01C01	M	this study
Bashkir_BRZ	4461875228_R01C02	M	this study
Bashkir_BRZ	4461875228_R02C01	F	this study
Bashkir_BRZ	4461875228_R02C02	M	this study
Uzbek	4459273477_R01C02	F	this study
Uzbek	4459273477_R02C01	M	this study
Uzbek	4459273477_R02C02	M	this study
Uzbek	4459273478_R01C01	F	this study
Uzbek	4459273478_R01C02	M	this study
Uzbek	4459273478_R02C01	F	this study
Uzbek	4459273478_R02C02	M	this study
Uzbek	4459273479_R01C01	M	this study
Uzbek	4459273479_R01C02	M	this study
Uzbek	4459273479_R02C01	M	this study
Uzbek	4459273479_R02C02	M	this study
Uzbek	4459273495_R01C01	M	this study
Uzbek	4459273495_R01C02	M	this study
Uzbek	4459273495_R02C01	F	this study
Uzbek	4459273495_R02C02	F	this study
Uzbek	4459273506_R01C01	F	this study
Uzbek	4459273506_R01C02	F	this study
Uzbek	4459273506_R02C01	F	this study
Uzbek	4459273506_R02C02	M	this study
Uzbek	4459273507_R01C01	F	this study
Uzbek	4459273507_R01C02	F	this study
Uzbek	4459273507_R02C01	F	this study
Uzbek	4459273507_R02C02	F	this study
Uzbek	4459273508_R01C01	M	this study
Uzbek	4459273508_R01C02	M	this study
Uzbek	4459273508_R02C01	M	this study
Uzbek	4459273508_R02C02	F	this study
Uzbek	4459273513_R01C01	F	this study
Uzbek	4459273513_R01C02	F	this study
Uzbek	4459273513_R02C01	F	this study
Uzbek	4459273513_R02C02	F	this study
Uzbek	4459273514_R01C01	M	this study
Uzbek	4459273514_R01C02	F	this study
Uzbek	4459273514_R02C01	F	this study
Uzbek	4459273514_R02C02	F	this study
Uzbek	4459273518_R01C01	M	this study
Uzbek	4459273518_R01C02	F	this study
Uzbek	4459273518_R02C01	F	this study
Uzbek	4459273518_R02C02	F	this study
Chukchi	ADR00057	M	Lazaridis et al. 2014
Chukchi	ADR00059	M	Lazaridis et al. 2014
Chukchi	ADR00060	M	Lazaridis et al. 2014
Chukchi	ADR00061	M	Lazaridis et al. 2014
Chukchi	ADR00064	M	Lazaridis et al. 2014
Chukchi	ADR00065	M	Lazaridis et al. 2014
Chukchi	ADR00066	F	Lazaridis et al. 2014
Chukchi	ADR00068	F	Lazaridis et al. 2014
Chukchi	ADR00074	M	Lazaridis et al. 2014
Chukchi	ADR00079	M	Lazaridis et al. 2014
Chukchi	MC_06	F	Lazaridis et al. 2014
Chukchi	MC_08	F	Lazaridis et al. 2014
Chukchi	MC_14	M	Lazaridis et al. 2014
Chukchi	MC_15	F	Lazaridis et al. 2014
Chukchi	MC_16	M	Lazaridis et al. 2014
Chukchi	MC_17	M	Lazaridis et al. 2014
Chukchi	MC_18	M	Lazaridis et al. 2014
Chukchi	MC_25	F	Lazaridis et al. 2014
Chukchi	MC_38	M	Lazaridis et al. 2014
Chukchi	MC_40	M	Lazaridis et al. 2014
Chukchi_Reindeer	Sesk_47	M	Lazaridis et al. 2014
Chukchi_Sir	Sir41	M	Lazaridis et al. 2014
Chukchi_Sir	Sir50	F	Lazaridis et al. 2014
Buryat	4257735223_A	M	this study
Buryat	4257735223_B	F	this study
Buryat	4257735224_A	F	this study
Buryat	4257735224_B	F	this study
Buryat	4257735229_A	F	this study
Buryat	4257735230_A	F	this study
Buryat	4257735230_B	F	this study
Buryat	4257735231_A	M	this study
Buryat	4257735231_B	F	this study
Buryat	4257735262_A	F	this study
Buryat	4257735262_B	F	this study
Buryat	4257735263_A	F	this study
Buryat	4257735263_B	F	this study
Buryat	4257735264_B	M	this study
Buryat	4257735582_A	F	this study
Buryat	4257735582_B	F	this study
Buryat	4257735595_A	F	this study
Buryat	4257735595_B	F	this study
Buryat	4257735598_A	M	this study
Buryat	4257735598_B	F	this study
Buryat	4257735599_A	M	this study
Buryat	4257735599_B	F	this study
Buryat	4257735600_A	F	this study
Buryat	4257735600_B	F	this study
Buryat	4257735662_A	F	this study
Buryat	4257735662_B	M	this study
Buryat	4257735664_A	M	this study
Buryat	4257735664_B	F	this study
Buryat	4257735669_A	F	this study
Buryat	4257735669_B	F	this study
Buryat	4257735685_A	F	this study
Buryat	4257735685_B	F	this study
Buryat	4257735686_A	F	this study
Buryat	4257735686_B	F	this study
Buryat	4257735687_A	F	this study
Buryat	4257735687_B	M	this study
Buryat	4257735735_A	F	this study
Buryat	4257735735_B	M	this study
Buryat	4257735745_A	F	this study
Buryat	4257735745_B	F	this study
Buryat	4257735746_A	F	this study
Buryat	4257735746_B	F	this study
Buryat	4257735747_A	F	this study
Buryat	4257735747_B	M	this study
Buryat	4257735807_A	M	this study
Buryat	4257735807_B	M	this study
Altaian	altai280p	M	Lazaridis et al. 2014
Altaian	altai283p	M	Lazaridis et al. 2014
Altaian	altai363p	M	Lazaridis et al. 2014
Altaian	altai380k	M	Lazaridis et al. 2014
Altaian	altai409k	M	Lazaridis et al. 2014
Altaian	altai419A	M	Lazaridis et al. 2014
Altaian	altai431k	M	Lazaridis et al. 2014
Tubalar	Tuba1	M	Lazaridis et al. 2014
Tubalar	Tuba2	M	Lazaridis et al. 2014
Tubalar	Tuba6	F	Lazaridis et al. 2014
Tubalar	Tuba9	F	Lazaridis et al. 2014
Tubalar	Tuba10	F	Lazaridis et al. 2014
Tubalar	Tuba11	F	Lazaridis et al. 2014
Tubalar	Tuba12	F	Lazaridis et al. 2014
Tubalar	Tuba13	F	Lazaridis et al. 2014
Tubalar	Tuba15	F	Lazaridis et al. 2014
Tubalar	Tuba16	F	Lazaridis et al. 2014
Tubalar	Tuba17	M	Lazaridis et al. 2014
Tubalar	Tuba18	M	Lazaridis et al. 2014
Tubalar	Tuba19	F	Lazaridis et al. 2014
Tubalar	Tuba20	F	Lazaridis et al. 2014
Tubalar	Tuba21	F	Lazaridis et al. 2014
Tubalar	Tuba22	F	Lazaridis et al. 2014
Tubalar	Tuba23	M	Lazaridis et al. 2014
Tubalar	Tuba24	M	Lazaridis et al. 2014
Tubalar	Tuba25	M	Lazaridis et al. 2014
Tubalar	Tuba29	F	Lazaridis et al. 2014
Tubalar	Tuba30	F	Lazaridis et al. 2014
Tubalar	Tuba31	F	Lazaridis et al. 2014
Aleut	Ale20	F	Lazaridis et al. 2014
Aleut	Ale22	M	Lazaridis et al. 2014
Aleut	Ale33	M	Lazaridis et al. 2014
Aleut	Ale34	F	Lazaridis et al. 2014
Aleut	Ale35	F	Lazaridis et al. 2014
Aleut	Ale36	M	Lazaridis et al. 2014
Aleut	Ale37	F	Lazaridis et al. 2014
Even	Nlk1	F	Lazaridis et al. 2014
Even	Nlk3	F	Lazaridis et al. 2014
Even	Nlk5	F	Lazaridis et al. 2014
Even	Nlk6	F	Lazaridis et al. 2014
Even	Nlk9	F	Lazaridis et al. 2014
Even	Nlk10	F	Lazaridis et al. 2014
Even	Nlk14	M	Lazaridis et al. 2014
Even	Nlk16	F	Lazaridis et al. 2014
Even	Nlk18	M	Lazaridis et al. 2014
Even	Nlk19	M	Lazaridis et al. 2014
Khanty	4461875753_R01C02	M	this study
Khanty	4461875754_R01C01	M	this study
Khanty	4461875754_R01C02	M	this study
Khanty	4461875754_R02C01	M	this study
Khanty	4461875754_R02C02	M	this study
Khanty	4481622748_R01C01	F	this study
Khanty	4481622748_R01C02	F	this study
Khanty	4481622748_R02C01	F	this study
Khanty	4481622748_R02C02	M	this study
Khanty	4481622749_R01C01	M	this study
Khanty	4481622749_R01C02	M	this study
Khanty	4481622749_R02C01	M	this study
Khanty	4481622749_R02C02	M	this study
Khanty	4481622750_R01C01	F	this study
Khanty	4481622750_R02C01	F	this study
Khanty	4481622750_R02C02	M	this study
Khanty	4481622751_R01C01	F	this study
Khanty	4481622751_R01C02	M	this study
Khanty	4481622751_R02C01	F	this study
Khanty	4481622751_R02C02	M	this study
Khanty	4481622759_R01C01	F	this study
Khanty	4481622759_R02C01	M	this study
Khanty	4481622759_R02C02	M	this study
Khanty	4481622761_R02C01	M	this study
Khanty	4481622761_R02C02	F	this study
Khanty	4481622776_R01C01	F	this study
Khanty	4481622776_R02C01	F	this study
Khanty	4481622776_R02C02	F	this study
Khanty	4481622799_R01C01	M	this study
Khanty	4481622799_R01C02	M	this study
Khanty	4481622799_R02C01	M	this study
Khanty	4481622837_R01C01	F	this study
Khanty	4481622837_R01C02	M	this study
Khanty	4481622837_R02C01	F	this study
Mansi	Mansi43	F	Lazaridis et al. 2014
Mansi	Mansi48	F	Lazaridis et al. 2014
Mansi	Mansi56	M	Lazaridis et al. 2014
Mansi	Mansi76	M	Lazaridis et al. 2014
Mansi	Mansi79	M	Lazaridis et al. 2014
Mansi	Mansi84	M	Lazaridis et al. 2014
Mansi	Mansi91	F	Lazaridis et al. 2014
Mansi	Mansi94	M	Lazaridis et al. 2014
Ket	4459273546_R01C01	F	this study
Ket	4459273546_R01C02	M	this study
Ket	4459273546_R02C01	M	this study
Ket	4459273546_R02C02	F	this study
Ket	4459273570_R01C01	M	this study
Ket	4459273570_R01C02	M	this study
Ket	4459273570_R02C02	F	this study
Ket	4459273584_R01C01	F	this study
Ket	4459273584_R01C02	F	this study
Ket	4459273584_R02C01	F	this study
Ket	4459273584_R02C02	M	this study
Ket	4459273586_R01C01	F	this study
Ket	4459273586_R01C02	M	this study
Ket	4459273586_R02C01	F	this study
Ket	4459273586_R02C02	M	this study
Ket	4459273587_R01C01	M	this study
Ket	4459273587_R01C02	M	this study
Ket	4459273587_R02C01	M	this study
Ket	4459273587_R02C02	M	this study
Ket	4459273588_R01C01	M	this study
Ket	4459273588_R01C02	M	this study
Ket	4459273588_R02C01	M	this study
Ket	4459273588_R02C02	M	this study
Ket	4459273589_R01C01	F	this study
Ket	4459273589_R01C02	F	this study
Ket	4459273589_R02C01	F	this study
Ket	4459273589_R02C02	M	this study
Ket	4459273590_R01C01	M	this study
Ket	4459273590_R01C02	F	this study
Ket	4459273590_R02C01	M	this study
Ket	4459273590_R02C02	M	this study
Ket	4459273600_R01C01	M	this study
Ket	4459273600_R01C02	M	this study
Ket	4459273600_R02C01	F	this study
Ket	4459273600_R02C02	M	this study
Dolgan	Dolgan1708	F	Lazaridis et al. 2014
Dolgan	Dolgan3857	F	Lazaridis et al. 2014
Dolgan	Dolgan3875	F	Lazaridis et al. 2014
Yakut	4189242360_A	F	this study
Yakut	4189242360_B	F	this study
Yakut	4189242403_A	M	this study
Yakut	4189242403_B	M	this study
Yakut	4189242404_A	F	this study
Yakut	4189242404_B	F	this study
Yakut	4189242429_A	F	this study
Yakut	4189242429_B	F	this study
Yakut	4247625673_A	F	this study
Yakut	4247625673_B	F	this study
Yakut	4247625674_A	M	this study
Yakut	4247625674_B	M	this study
Yakut	4247625715_A	F	this study
Yakut	4247625715_B	F	this study
Yakut	4247625716_A	F	this study
Yakut	4247625716_B	M	this study
Yakut	4247625717_A	M	this study
Yakut	4247625717_B	F	this study
Yakut	4247625785_A	F	this study
Yakut	4247625785_B	F	this study
Yakut	4247625878_A	M	this study
Yakut	4247625878_B	F	this study
Yakut	4247625885_A	M	this study
Yakut	4247625885_B	F	this study
Yakut	4252441358_A	M	this study
Yakut	4252441358_B	M	this study
Yakut	4252441455_A	F	this study
Yakut	4252441455_B	M	this study
Yakut	4252441456_A	F	this study
Yakut	4252441456_B	F	this study
Yakut	4252441457_A	F	this study
Yakut	4252441457_B	F	this study
Yakut	4252441491_A	M	this study
Yakut	4252441491_B	F	this study
Yakut	4252441590_A	F	this study
Yakut	4252441590_B	F	this study
Yakut	4252441591_A	F	this study
Yakut	4252441591_B	F	this study
Yakut	4252441596_A	F	this study
Yakut	4252441596_B	F	this study
Yakut	4252441599_A	F	this study
Yakut	4252441599_B	F	this study
Yakut	4252441600_A	M	this study
Yakut	4252441600_B	F	this study
Yakut	4252441601_A	F	this study
Yakut	4252441601_B	F	this study
Yakut	4252441619_A	F	this study
Yakut	4252441619_B	F	this study
Yakut	HGDP00945	M	Patterson et al. 2012
Yakut	HGDP00946	M	Patterson et al. 2012
Yakut	HGDP00947	M	Patterson et al. 2012
Yakut	HGDP00948	M	Patterson et al. 2012
Yakut	HGDP00950	M	Patterson et al. 2012
Yakut	HGDP00951	M	Patterson et al. 2012
Yakut	HGDP00952	M	Patterson et al. 2012
Yakut	HGDP00954	M	Patterson et al. 2012
Yakut	HGDP00955	F	Patterson et al. 2012
Yakut	HGDP00956	F	Patterson et al. 2012
Yakut	HGDP00958	M	Patterson et al. 2012
Yakut	HGDP00960	M	Patterson et al. 2012
Yakut	HGDP00961	M	Patterson et al. 2012
Yakut	HGDP00962	M	Patterson et al. 2012
Yakut	HGDP00963	F	Patterson et al. 2012
Yakut	HGDP00964	M	Patterson et al. 2012
Yakut	HGDP00965	M	Patterson et al. 2012
Yakut	HGDP00966	F	Patterson et al. 2012
Yakut	HGDP00967	F	Patterson et al. 2012
Yakut	HGDP00968	M	Patterson et al. 2012
Yukagir_Forest	Nel13	M	Lazaridis et al. 2014
Yukagir_Forest	Nel15	F	Lazaridis et al. 2014
Yukagir_Forest	Nel16	F	Lazaridis et al. 2014
Yukagir_Forest	Nel17	M	Lazaridis et al. 2014
Yukagir_Forest	Nel19	M	Lazaridis et al. 2014
Yukagir_Tundra	Ckrd8	F	Lazaridis et al. 2014
Yukagir_Tundra	Ckrd9	F	Lazaridis et al. 2014
Yukagir_Tundra	Ckrd13	F	Lazaridis et al. 2014
Yukagir_Tundra	Ckrd18	M	Lazaridis et al. 2014
Yukagir_Tundra	Yuk_004	M	Lazaridis et al. 2014
Yukagir_Tundra	Yuk_009	M	Lazaridis et al. 2014
Yukagir_Tundra	Yuk_011	M	Lazaridis et al. 2014
Yukagir_Tundra	Yuk_019	F	Lazaridis et al. 2014
Yukagir_Tundra	Yuk_020	F	Lazaridis et al. 2014
Yukagir_Tundra	Yuk_021	M	Lazaridis et al. 2014
Yukagir_Tundra	Yuk_022	F	Lazaridis et al. 2014
Yukagir_Tundra	Yuk_023	F	Lazaridis et al. 2014
Yukagir_Tundra	Yuk_024	F	Lazaridis et al. 2014
Yukagir_Tundra	Yuk_025	F	Lazaridis et al. 2014
Nganasan	ADR00504	M	Lazaridis et al. 2014
Nganasan	ADR00507	M	Lazaridis et al. 2014
Nganasan	ADR00508	F	Lazaridis et al. 2014
Nganasan	ADR00509	M	Lazaridis et al. 2014
Nganasan	ADR00510	M	Lazaridis et al. 2014
Nganasan	ADR00511	M	Lazaridis et al. 2014
Nganasan	ADR00512	M	Lazaridis et al. 2014
Nganasan	ADR00513	M	Lazaridis et al. 2014
Nganasan	ADR00514	F	Lazaridis et al. 2014
Nganasan	ADR00515	F	Lazaridis et al. 2014
Nganasan	Nov_005	M	Lazaridis et al. 2014
Nogai	nogay24	M	Lazaridis et al. 2014
Nogai	nogay25	M	Lazaridis et al. 2014
Nogai	nogay33	M	Lazaridis et al. 2014
Nogai	nogay34	M	Lazaridis et al. 2014
Nogai	nogay35	M	Lazaridis et al. 2014
Nogai	nogay42	M	Lazaridis et al. 2014
Nogai	nogay44	M	Lazaridis et al. 2014
Nogai	nogay45	M	Lazaridis et al. 2014
Nogai	nogay46	M	Lazaridis et al. 2014
Selkup	Selkup4	F	Lazaridis et al. 2014
Selkup	Selkup4a	F	Lazaridis et al. 2014
Selkup	Selkup21	M	Lazaridis et al. 2014
Selkup	Selkup38	M	Lazaridis et al. 2014
Selkup	Selkup82	F	Lazaridis et al. 2014
Selkup	Selkup83	M	Lazaridis et al. 2014
Selkup	Selkup87	M	Lazaridis et al. 2014
Selkup	Selkup105	M	Lazaridis et al. 2014
Selkup	Selkup121	F	Lazaridis et al. 2014
Selkup	Selkup220	M	Lazaridis et al. 2014
Eskimo_Chaplin	Esk20	M	Lazaridis et al. 2014
Eskimo_Chaplin	Esk22	M	Lazaridis et al. 2014
Eskimo_Chaplin	Esk29	M	Lazaridis et al. 2014
Eskimo_Chaplin	Esk38	F	Lazaridis et al. 2014
Eskimo_Naukan	ADR00089	M	Lazaridis et al. 2014
Eskimo_Naukan	ADR00090	M	Lazaridis et al. 2014
Eskimo_Naukan	ADR00092	M	Lazaridis et al. 2014
Eskimo_Naukan	ADR00093	M	Lazaridis et al. 2014
Eskimo_Naukan	ADR00096	F	Lazaridis et al. 2014
Eskimo_Naukan	ADR00098	F	Lazaridis et al. 2014
Eskimo_Naukan	ADR00102	F	Lazaridis et al. 2014
Eskimo_Naukan	Nesk8	F	Lazaridis et al. 2014
Eskimo_Naukan	Nesk19	F	Lazaridis et al. 2014
Eskimo_Naukan	Nesk_15	F	Lazaridis et al. 2014
Eskimo_Naukan	Nesk_22	F	Lazaridis et al. 2014
Eskimo_Naukan	Nesk_23	M	Lazaridis et al. 2014
Eskimo_Naukan	Nesk_25	F	Lazaridis et al. 2014
Eskimo_Sireniki	Sir14	M	Lazaridis et al. 2014
Eskimo_Sireniki	Sir26	M	Lazaridis et al. 2014
Eskimo_Sireniki	Sir43	M	Lazaridis et al. 2014
Eskimo_Sireniki	Sir61	F	Lazaridis et al. 2014
Eskimo_Sireniki	Sir77	F	Lazaridis et al. 2014
Koryak	Kor2	F	Lazaridis et al. 2014
Koryak	Kor22	M	Lazaridis et al. 2014
Koryak	Kor30	M	Lazaridis et al. 2014
Koryak	Kor35	F	Lazaridis et al. 2014
Koryak	Kor40	F	Lazaridis et al. 2014
Koryak	Kor49	F	Lazaridis et al. 2014
Koryak	Kor54	F	Lazaridis et al. 2014
Koryak	Kor61	M	Lazaridis et al. 2014
Koryak	Kor66	F	Lazaridis et al. 2014
Itelmen	Kor57	M	Lazaridis et al. 2014
Itelmen	Kor60	M	Lazaridis et al. 2014
Itelmen	Kor62	F	Lazaridis et al. 2014
Itelmen	Kor72	F	Lazaridis et al. 2014
Itelmen	Kor76	F	Lazaridis et al. 2014
Itelmen	Kor78	F	Lazaridis et al. 2014
Tuva	4481622799_R02C02	M	this study
Tuva	4481622800_R01C01	M	this study
Tuva	4481622800_R01C02	M	this study
Tuva	4481622800_R02C01	M	this study
Tuva	4481622800_R02C02	M	this study
Tuva	4481622805_R01C02	M	this study
Tuva	4481622805_R02C01	M	this study
Tuva	4481622805_R02C02	M	this study
Tuva	4481622807_R01C01	M	this study
Tuva	4481622807_R02C01	M	this study
Tuva	4481622807_R02C02	M	this study
Tuva	4481622837_R02C02	M	this study
Tuva	4481622838_R01C01	M	this study
Tuva	4481622838_R01C02	M	this study
Tuva	4481622838_R02C01	M	this study
Tuva	4481622838_R02C02	M	this study
Tuva	4481622839_R01C01	M	this study
Tuva	4481622839_R02C01	M	this study
Tuva	4481622839_R02C02	M	this study
Tuva	4481622840_R01C01	M	this study
Tuva	4481622840_R02C01	M	this study
Tuva	4481622840_R02C02	M	this study
Tuva	4481622841_R01C01	M	this study
Tuva	4481622841_R01C02	M	this study
Tuva	4481622841_R02C01	M	this study
Tuva	4481622841_R02C02	M	this study
Tuva	4481622859_R01C01	M	this study
Tuva	4481622859_R01C02	M	this study
Tuva	4481622859_R02C01	M	this study
Tuva	4481622859_R02C02	M	this study
Tuva	4481622860_R01C01	M	this study
Tuva	4481622860_R01C02	M	this study
Tuva	4481622860_R02C02	M	this study
Tuva	4481622894_R01C01	M	this study
Tuva	4481622894_R02C01	M	this study
Tuva	4481622894_R02C02	M	this study
Tuva	4481622897_R01C01	M	this study
Tuva	4481622897_R01C02	M	this study
Tuva	4481622897_R02C01	M	this study
Tuva	4481622897_R02C02	M	this study
Tuva	4481622899_R01C01	M	this study
Tuva	4481622899_R01C02	M	this study
Tuva	4481622899_R02C01	M	this study
Tuva	4481622899_R02C02	M	this study
Tuvinian	Tuvinians51	F	Lazaridis et al. 2014
Tuvinian	Tuvinians54	F	Lazaridis et al. 2014
Tuvinian	Tuvinians56	F	Lazaridis et al. 2014
Tuvinian	Tuvinians61	F	Lazaridis et al. 2014
Tuvinian	Tuvinians64	F	Lazaridis et al. 2014
Tuvinian	Tuvinians66	F	Lazaridis et al. 2014
Tuvinian	Tuvinians67	F	Lazaridis et al. 2014
Tuvinian	Tuvinians85	F	Lazaridis et al. 2014
Tuvinian	Tuvinians86	F	Lazaridis et al. 2014
Tuvinian	Tuvinians111	F	Lazaridis et al. 2014
Tlingit	Ale9	M	Lazaridis et al. 2014
Tlingit	Ale14	F	Lazaridis et al. 2014
Tlingit	Ale16	F	Lazaridis et al. 2014
Tlingit	Ale32	M	Lazaridis et al. 2014
Chinese	4257735763_A	M	this study
Chinese	4257735763_B	M	this study
Chinese	4257735764_A	M	this study
Chinese	4257735764_B	M	this study
Chinese	4257735765_A	M	this study
Chinese	4257735765_B	M	this study
Chinese	4257735835_A	M	this study
Chinese	4257735835_B	M	this study
Chinese	4257735837_A	M	this study
Chinese	4257735847_A	M	this study
Chinese	4257735847_B	M	this study
Chinese	4257735855_A	M	this study
Chinese	4257735855_B	M	this study
Kalmyk	kalmyk9	M	Lazaridis et al. 2014
Kalmyk	kalmyk11	M	Lazaridis et al. 2014
Kalmyk	kalmyk13	M	Lazaridis et al. 2014
Kalmyk	kalmyk14	M	Lazaridis et al. 2014
Kalmyk	kalmyk22	M	Lazaridis et al. 2014
Kalmyk	kalmyk32	M	Lazaridis et al. 2014
Kalmyk	kalmyk39	M	Lazaridis et al. 2014
Kalmyk	kalmyk44	M	Lazaridis et al. 2014
Kalmyk	kalmyk55	M	Lazaridis et al. 2014
Kalmyk	kalmyk67	M	Lazaridis et al. 2014
Ulchi	Ul1	F	Lazaridis et al. 2014
Ulchi	Ul5	F	Lazaridis et al. 2014
Ulchi	Ul6	M	Lazaridis et al. 2014
Ulchi	Ul10	F	Lazaridis et al. 2014
Ulchi	Ul16	F	Lazaridis et al. 2014
Ulchi	Ul19	F	Lazaridis et al. 2014
Ulchi	Ul24	F	Lazaridis et al. 2014
Ulchi	Ul25	F	Lazaridis et al. 2014
Ulchi	Ul31	F	Lazaridis et al. 2014
Ulchi	Ul33	F	Lazaridis et al. 2014
Ulchi	Ul36	M	Lazaridis et al. 2014
Ulchi	Ul39	F	Lazaridis et al. 2014
Ulchi	Ul43	F	Lazaridis et al. 2014
Ulchi	Ul44	F	Lazaridis et al. 2014
Ulchi	Ul51	F	Lazaridis et al. 2014
Ulchi	Ul52	M	Lazaridis et al. 2014
Ulchi	Ul55	F	Lazaridis et al. 2014
Ulchi	Ul56	F	Lazaridis et al. 2014
Ulchi	Ul59	F	Lazaridis et al. 2014
Ulchi	Ul65	F	Lazaridis et al. 2014
Ulchi	Ul69	F	Lazaridis et al. 2014
Ulchi	Ul70	F	Lazaridis et al. 2014
Ulchi	Ul71	F	Lazaridis et al. 2014
Ulchi	Ul72	F	Lazaridis et al. 2014
Ulchi	Ul74	F	Lazaridis et al. 2014

## Sheet: Supplementary Table 1b
Core dataset
Population name	sample_ID	sex	reference
Abhaz	4459273137_R01C01	M	this study
Abhaz	4459273137_R01C02	M	this study
Abhaz	4459273137_R02C01	M	this study
Abhaz	4459273137_R02C02	M	this study
Abhaz	4459273138_R01C01	M	this study
Abhaz	4459273138_R01C02	M	this study
Abhaz	4459273138_R02C01	M	this study
Abhaz	4459273138_R02C02	M	this study
Abhaz	4475687277_R01C01	M	this study
Abhaz	4475687277_R01C02	M	this study
Abhaz	4475687277_R02C01	M	this study
Abhaz	4475687277_R02C02	F	this study
Abhaz	4475687297_R01C01	M	this study
Abhaz	4475687297_R01C02	M	this study
Abhaz	4475687297_R02C01	M	this study
Abhaz	4475687297_R02C02	M	this study
Abhaz	4475687349_R01C01	M	this study
Abhaz	4475687349_R01C02	M	this study
Abhaz	4475687349_R02C01	M	this study
Abhaz	4475687349_R02C02	M	this study
Abhaz	4475687350_R01C01	M	this study
Abhaz	4475687350_R01C02	M	this study
Abhaz	4475687350_R02C01	M	this study
Abhaz	4475687350_R02C02	M	this study
Abhaz	4475687351_R01C01	M	this study
Abhaz	4475687351_R01C02	M	this study
Abhaz	4475687351_R02C01	M	this study
Abhaz	4475687351_R02C02	M	this study
Abhaz	4475687460_R01C01	M	this study
Abhaz	4475687460_R01C02	M	this study
Abhaz	4475687460_R02C01	M	this study
Abhaz	4475687460_R02C02	M	this study
Abhaz	4475687462_R01C01	M	this study
Abhaz	4475687462_R01C02	M	this study
Abhaz	4475687462_R02C01	M	this study
Abhaz	4475687462_R02C02	M	this study
Adygei	4461875232_R01C01	M	this study
Adygei	4461875232_R01C02	M	this study
Adygei	4461875232_R02C01	M	this study
Adygei	4461875232_R02C02	M	this study
Adygei	4461875247_R01C01	M	this study
Adygei	4461875247_R01C02	M	this study
Adygei	4461875247_R02C01	M	this study
Adygei	4461875247_R02C02	M	this study
Adygei	4461875261_R01C01	M	this study
Adygei	4461875261_R01C02	M	this study
Adygei	4461875261_R02C01	M	this study
Adygei	4461875261_R02C02	M	this study
Adygei	4461875262_R01C01	M	this study
Adygei	4461875262_R01C02	M	this study
Adygei	4461875262_R02C01	M	this study
Adygei	4461875262_R02C02	M	this study
Adygei	4461875263_R01C01	M	this study
Adygei	4461875263_R01C02	M	this study
Adygei	4461875263_R02C01	M	this study
Adygei	4461875263_R02C02	M	this study
Adygei	4461875269_R01C01	M	this study
Adygei	4461875269_R01C02	M	this study
Adygei	4461875269_R02C01	M	this study
Adygei	4461875276_R01C01	M	this study
Adygei	4461875276_R01C02	M	this study
Adygei	4461875276_R02C01	M	this study
Adygei	4461875276_R02C02	M	this study
Adygei	4461875278_R01C01	M	this study
Adygei	4461875278_R02C01	M	this study
Adygei	4461875278_R02C02	M	this study
Adygei	4461875300_R01C01	M	this study
Adygei	4461875300_R02C01	M	this study
Adygei	4461875300_R02C02	M	this study
Bashkir_(ARK)	4461875136_R01C01	F	this study
Bashkir_(ARK)	4461875136_R01C02	M	this study
Bashkir_(ARK)	4461875136_R02C01	M	this study
Bashkir_(ARK)	4461875136_R02C02	M	this study
Bashkir_(ARK)	4461875166_R01C01	F	this study
Bashkir_(ARK)	4461875166_R01C02	M	this study
Bashkir_(ARK)	4461875166_R02C01	F	this study
Bashkir_(ARK)	4461875166_R02C02	F	this study
Bashkir_(ARK)	4461875306_R01C01	F	this study
Bashkir_(ARK)	4461875306_R01C02	M	this study
Bashkir_(ARK)	4461875306_R02C01	M	this study
Bashkir_(ARK)	4461875306_R02C02	F	this study
Bashkir_(ARK)	4461875312_R01C01	F	this study
Bashkir_(ARK)	4461875312_R01C02	M	this study
Bashkir_(ARK)	4461875312_R02C01	M	this study
Bashkir_(ARK)	4461875312_R02C02	F	this study
Bashkir_(ARK)	4461875314_R01C01	M	this study
Bashkir_(ARK)	4461875314_R01C02	M	this study
Bashkir_(ARK)	4461875314_R02C01	M	this study
Bashkir_(ARK)	4461875314_R02C02	F	this study
Bashkir_(BRZ)	4461875167_R01C02	F	this study
Bashkir_(BRZ)	4461875167_R02C02	F	this study
Bashkir_(BRZ)	4461875217_R01C01	M	this study
Bashkir_(BRZ)	4461875217_R01C02	M	this study
Bashkir_(BRZ)	4461875217_R02C01	M	this study
Bashkir_(BRZ)	4461875217_R02C02	M	this study
Bashkir_(BRZ)	4461875226_R01C01	M	this study
Bashkir_(BRZ)	4461875226_R01C02	M	this study
Bashkir_(BRZ)	4461875226_R02C01	M	this study
Bashkir_(BRZ)	4461875226_R02C02	M	this study
Bashkir_(BRZ)	4461875228_R01C01	M	this study
Bashkir_(BRZ)	4461875228_R01C02	M	this study
Bashkir_(BRZ)	4461875228_R02C01	F	this study
Bashkir_(BRZ)	4461875228_R02C02	M	this study
Belarus	4461875511_R01C01	M	this study
Belarus	4461875511_R01C02	M	this study
Belarus	4461875511_R02C01	M	this study
Belarus	4461875511_R02C02	M	this study
Belarus	4461875516_R01C01	M	this study
Belarus	4461875516_R01C02	M	this study
Belarus	4461875516_R02C01	F	this study
Belarus	4461875516_R02C02	F	this study
Belarus	4461875520_R01C01	F	this study
Belarus	4461875520_R01C02	F	this study
Belarus	4461875520_R02C01	F	this study
Belarus	4461875520_R02C02	M	this study
Belarus	4461875521_R01C01	F	this study
Belarus	4461875521_R01C02	F	this study
Belarus	4461875521_R02C01	F	this study
Belarus	4461875521_R02C02	F	this study
Belarus	4461875522_R01C01	M	this study
Belarus	4461875522_R01C02	M	this study
Belarus	4461875522_R02C01	F	this study
Belarus	4461875522_R02C02	F	this study
Belarus	4461875526_R01C01	F	this study
Belarus	4461875526_R01C02	F	this study
Belarus	4461875526_R02C01	F	this study
Belarus	4461875526_R02C02	F	this study
Belarus	4461875527_R01C01	F	this study
Belarus	4461875527_R01C02	F	this study
Belarus	4461875527_R02C01	F	this study
Belarus	4461875527_R02C02	F	this study
Belarus	4461875528_R01C01	M	this study
Belarus	4461875528_R01C02	M	this study
Belarus	4461875528_R02C01	M	this study
Belarus	4461875528_R02C02	M	this study
Belarus	4461875536_R01C01	F	this study
Belarus	4461875536_R01C02	M	this study
Buryat	4257735223_A	M	this study
Buryat	4257735223_B	F	this study
Buryat	4257735224_A	F	this study
Buryat	4257735224_B	F	this study
Buryat	4257735229_A	F	this study
Buryat	4257735230_A	F	this study
Buryat	4257735230_B	F	this study
Buryat	4257735231_A	M	this study
Buryat	4257735231_B	F	this study
Buryat	4257735262_A	F	this study
Buryat	4257735263_A	F	this study
Buryat	4257735263_B	F	this study
Buryat	4257735264_B	M	this study
Buryat	4257735582_A	F	this study
Buryat	4257735582_B	F	this study
Buryat	4257735595_A	F	this study
Buryat	4257735595_B	F	this study
Buryat	4257735598_A	M	this study
Buryat	4257735598_B	F	this study
Buryat	4257735599_A	M	this study
Buryat	4257735599_B	F	this study
Buryat	4257735600_A	F	this study
Buryat	4257735600_B	F	this study
Buryat	4257735662_A	F	this study
Buryat	4257735662_B	M	this study
Buryat	4257735664_A	M	this study
Buryat	4257735664_B	F	this study
Buryat	4257735669_A	F	this study
Buryat	4257735669_B	F	this study
Buryat	4257735685_A	F	this study
Buryat	4257735685_B	F	this study
Buryat	4257735686_A	F	this study
Buryat	4257735686_B	F	this study
Buryat	4257735687_A	F	this study
Buryat	4257735687_B	M	this study
Buryat	4257735735_A	F	this study
Buryat	4257735735_B	M	this study
Buryat	4257735745_A	F	this study
Buryat	4257735745_B	F	this study
Buryat	4257735746_A	F	this study
Buryat	4257735746_B	F	this study
Buryat	4257735747_A	F	this study
Buryat	4257735747_B	M	this study
Buryat	4257735807_A	M	this study
Buryat	4257735807_B	M	this study
Chechen	4461875070_R01C01	M	this study
Chechen	4461875070_R02C01	M	this study
Chechen	4461875070_R02C02	M	this study
Chechen	4461875071_R01C01	M	this study
Chechen	4461875071_R01C02	M	this study
Chechen	4461875071_R02C01	M	this study
Chechen	4461875071_R02C02	M	this study
Chechen	4461875089_R01C01	F	this study
Chechen	4461875089_R01C02	M	this study
Chechen	4461875089_R02C01	M	this study
Chechen	4461875089_R02C02	M	this study
Chechen	4461875102_R01C01	M	this study
Chechen	4461875102_R01C02	M	this study
Chechen	4461875102_R02C01	M	this study
Chechen	4461875102_R02C02	M	this study
Chechen	4461875103_R01C01	M	this study
Chechen	4461875103_R01C02	M	this study
Chechen	4461875103_R02C01	M	this study
Chechen	4461875103_R02C02	M	this study
Chechen	4461875202_R01C01	M	this study
Chechen	4461875202_R01C02	M	this study
Chechen	4461875202_R02C01	M	this study
Chechen	4461875202_R02C02	M	this study
Chechen	4461875203_R01C01	M	this study
Chechen	4461875203_R01C02	M	this study
Chechen	4461875203_R02C01	M	this study
Chechen	4461875203_R02C02	M	this study
Chechen	4461875219_R01C01	M	this study
Chechen	4461875219_R01C02	M	this study
Chechen	4461875219_R02C01	M	this study
Chechen	4461875219_R02C02	M	this study
Chechen	4461875231_R01C01	M	this study
Chechen	4461875231_R01C02	M	this study
Chechen	4461875231_R02C01	M	this study
Chechen	4461875231_R02C02	M	this study
Cherkes	4461875715_R01C01	M	this study
Cherkes	4461875715_R01C02	M	this study
Cherkes	4461875715_R02C01	M	this study
Cherkes	4461875715_R02C02	M	this study
Cherkes	4461875730_R01C01	M	this study
Cherkes	4461875730_R01C02	M	this study
Cherkes	4461875730_R02C01	M	this study
Cherkes	4461875730_R02C02	M	this study
Cherkes	4461875759_R01C01	M	this study
Cherkes	4461875759_R01C02	M	this study
Cherkes	4461875759_R02C01	M	this study
Cherkes	4461875759_R02C02	M	this study
Cherkes	4461875773_R01C01	M	this study
Cherkes	4461875773_R01C02	M	this study
Cherkes	4461875773_R02C01	M	this study
Cherkes	4461875773_R02C02	M	this study
Cherkes	4461875774_R01C01	M	this study
Cherkes	4461875774_R01C02	M	this study
Cherkes	4461875774_R02C01	M	this study
Cherkes	4461875774_R02C02	M	this study
Cherkes	4461875775_R01C01	M	this study
Cherkes	4461875775_R01C02	M	this study
Cherkes	4461875775_R02C01	M	this study
Cherkes	4461875775_R02C02	M	this study
Cherkes	4461875776_R01C01	M	this study
Cherkes	4461875776_R01C02	M	this study
Cherkes	4461875776_R02C01	M	this study
Cherkes	4461875776_R02C02	M	this study
Cherkes	4461875795_R01C01	M	this study
Cherkes	4461875795_R01C02	M	this study
Cherkes	4461875795_R02C01	M	this study
Cherkes	4461875795_R02C02	M	this study
Cherkes	4461875834_R01C01	M	this study
Cherkes	4461875834_R01C02	M	this study
Cherkes	4461875834_R02C01	M	this study
Cherkes	4461875834_R02C02	M	this study
Chinese	4257735763_A	M	this study
Chinese	4257735763_B	M	this study
Chinese	4257735764_A	M	this study
Chinese	4257735764_B	M	this study
Chinese	4257735765_A	M	this study
Chinese	4257735765_B	M	this study
Chinese	4257735835_A	M	this study
Chinese	4257735835_B	M	this study
Chinese	4257735837_A	M	this study
Chinese	4257735847_A	M	this study
Chinese	4257735847_B	M	this study
Chinese	4257735855_A	M	this study
Chinese	4257735855_B	M	this study
Chuvash	4461875537_R01C01	M	this study
Chuvash	4461875537_R01C02	M	this study
Chuvash	4461875537_R02C01	M	this study
Chuvash	4461875537_R02C02	M	this study
Chuvash	4461875544_R01C01	M	this study
Chuvash	4461875544_R01C02	F	this study
Chuvash	4461875544_R02C01	M	this study
Chuvash	4461875544_R02C02	F	this study
Chuvash	4461875546_R01C01	F	this study
Chuvash	4461875546_R01C02	M	this study
Chuvash	4461875546_R02C01	M	this study
Chuvash	4461875546_R02C02	M	this study
Chuvash	4461875559_R01C01	M	this study
Chuvash	4461875559_R01C02	M	this study
Chuvash	4461875559_R02C01	M	this study
Chuvash	4461875559_R02C02	F	this study
Chuvash	4461875564_R01C01	F	this study
Chuvash	4461875564_R01C02	F	this study
Chuvash	4461875564_R02C01	F	this study
Chuvash	4461875564_R02C02	F	this study
Chuvash	4461875566_R01C01	F	this study
Chuvash	4461875566_R01C02	F	this study
Chuvash	4461875566_R02C01	F	this study
Chuvash	4461875566_R02C02	F	this study
Chuvash	4461875577_R01C01	F	this study
Chuvash	4461875577_R01C02	M	this study
Chuvash	4461875577_R02C01	F	this study
Chuvash	4461875577_R02C02	F	this study
Chuvash	4461875586_R01C01	F	this study
Chuvash	4461875586_R02C01	M	this study
Khanty	4461875754_R01C01	M	this study
Khanty	4461875754_R01C02	M	this study
Khanty	4461875754_R02C01	M	this study
Khanty	4461875754_R02C02	M	this study
Khanty	4481622748_R01C01	F	this study
Khanty	4481622748_R01C02	F	this study
Khanty	4481622748_R02C01	F	this study
Khanty	4481622748_R02C02	M	this study
Khanty	4481622749_R01C01	M	this study
Khanty	4481622749_R01C02	M	this study
Khanty	4481622749_R02C01	M	this study
Khanty	4481622749_R02C02	M	this study
Khanty	4481622750_R01C01	F	this study
Khanty	4481622750_R02C01	F	this study
Khanty	4481622750_R02C02	M	this study
Khanty	4481622751_R01C01	F	this study
Khanty	4481622751_R01C02	M	this study
Khanty	4481622751_R02C01	F	this study
Khanty	4481622751_R02C02	M	this study
Khanty	4481622759_R02C01	M	this study
Khanty	4481622761_R02C01	M	this study
Khanty	4481622761_R02C02	F	this study
Khanty	4481622776_R01C01	F	this study
Khanty	4481622776_R02C01	F	this study
Khanty	4481622776_R02C02	F	this study
Khanty	4481622799_R01C02	M	this study
Khanty	4481622799_R02C01	M	this study
Khanty	4481622837_R01C01	F	this study
Khanty	4481622837_R02C01	F	this study
Kabardin	4461875240_R01C01	M	this study
Kabardin	4461875240_R01C02	M	this study
Kabardin	4461875240_R02C01	M	this study
Kabardin	4461875240_R02C02	M	this study
Kabardin	4461875250_R01C01	M	this study
Kabardin	4461875250_R01C02	M	this study
Kabardin	4461875250_R02C01	M	this study
Kabardin	4461875250_R02C02	M	this study
Kabardin	4461875303_R01C01	M	this study
Kabardin	4461875303_R01C02	M	this study
Kabardin	4461875303_R02C01	M	this study
Kabardin	4461875303_R02C02	M	this study
Kabardin	4461875307_R01C01	M	this study
Kabardin	4461875307_R02C01	M	this study
Kabardin	4461875307_R02C02	M	this study
Kabardin	4461875308_R01C01	M	this study
Kabardin	4461875308_R01C02	M	this study
Kabardin	4461875308_R02C01	M	this study
Kabardin	4461875308_R02C02	M	this study
Kabardin	4461875325_R01C01	M	this study
Kabardin	4461875325_R01C02	M	this study
Kabardin	4461875325_R02C01	M	this study
Kabardin	4461875325_R02C02	M	this study
Kabardin	4461875326_R01C01	M	this study
Kabardin	4461875326_R01C02	M	this study
Kabardin	4461875326_R02C01	M	this study
Kabardin	4461875326_R02C02	M	this study
Kabardin	4461875329_R01C01	M	this study
Kabardin	4461875329_R01C02	M	this study
Kabardin	4461875329_R02C01	M	this study
Kabardin	4461875329_R02C02	M	this study
Kabardin	4461875330_R01C01	M	this study
Kabardin	4461875330_R01C02	M	this study
Kabardin	4461875330_R02C01	M	this study
Kabardin	4461875330_R02C02	M	this study
Karachay	4461875836_R01C02	F	this study
Karachay	4461875836_R02C02	F	this study
Karachay	4461875840_R01C01	M	this study
Karachay	4461875840_R01C02	F	this study
Karachay	4461875840_R02C02	F	this study
Karachay	4461875843_R01C01	F	this study
Karachay	4461875843_R01C02	F	this study
Karachay	4461875843_R02C01	F	this study
Karachay	4461875871_R01C01	F	this study
Karachay	4461875871_R02C01	F	this study
Karachay	4461875871_R02C02	F	this study
Karachay	4461875872_R01C01	M	this study
Karachay	4461875872_R01C02	M	this study
Karachay	4461875872_R02C02	F	this study
Karachay	4475687180_R02C02	M	this study
Karachay	4475687192_R01C01	M	this study
Karachay	4475687192_R02C02	M	this study
Karachay	4475687243_R01C01	M	this study
Karachay	4475687243_R01C02	M	this study
Karachay	4475687243_R02C02	M	this study
Karachay	4475687244_R01C01	M	this study
Karachay	4475687244_R02C02	M	this study
Karachay	4475687245_R01C01	M	this study
Karachay	4475687245_R01C02	M	this study
Karachay	4475687245_R02C01	M	this study
Karachay	4475687276_R01C01	M	this study
Karachay	4475687276_R02C02	M	this study
Karel	4461875510_R01C01	M	this study
Karel	4461875510_R01C02	M	this study
Karel	4461875510_R02C01	M	this study
Karel	4461875513_R01C01	F	this study
Karel	4461875513_R01C02	M	this study
Karel	4461875513_R02C01	M	this study
Karel	4461875513_R02C02	M	this study
Karel	4461875593_R01C01	M	this study
Karel	4461875593_R01C02	M	this study
Karel	4461875593_R02C01	M	this study
Karel	4461875593_R02C02	M	this study
Karel	4461875605_R01C01	M	this study
Karel	4461875605_R01C02	M	this study
Karel	4461875605_R02C01	M	this study
Karel	4461875605_R02C02	M	this study
Karel	4461875606_R01C01	M	this study
Karel	4461875606_R01C02	M	this study
Karel	4461875606_R02C01	M	this study
Karel	4461875606_R02C02	M	this study
Karel	4461875619_R01C01	M	this study
Karel	4461875619_R01C02	M	this study
Karel	4461875619_R02C01	M	this study
Karel	4461875619_R02C02	M	this study
Karel	4461875656_R01C01	M	this study
Karel	4461875656_R01C02	M	this study
Karel	4461875656_R02C01	M	this study
Karel	4461875656_R02C02	M	this study
Karel	4461875657_R01C01	M	this study
Karel	4461875657_R01C02	M	this study
Karel	4461875657_R02C01	M	this study
Karel	4461875657_R02C02	M	this study
Karel	4461875712_R01C01	M	this study
Karel	4461875712_R01C02	M	this study
Karel	4461875712_R02C01	F	this study
Karel	4461875712_R02C02	M	this study
Kazakh	4257735210_A	F	this study
Kazakh	4257735210_B	F	this study
Kazakh	4257735225_A	M	this study
Kazakh	4257735225_B	F	this study
Kazakh	4257735304_A	M	this study
Kazakh	4257735304_B	F	this study
Kazakh	4257735306_A	F	this study
Kazakh	4257735306_B	F	this study
Kazakh	4257735316_A	F	this study
Kazakh	4257735316_B	F	this study
Kazakh	4257735317_A	F	this study
Kazakh	4257735317_B	M	this study
Kazakh	4257735318_A	M	this study
Kazakh	4257735318_B	M	this study
Kazakh	4257735359_A	F	this study
Kazakh	4257735359_B	F	this study
Kazakh	4257735578_A	M	this study
Kazakh	4257735578_B	M	this study
Kazakh	4257735597_A	M	this study
Kazakh	4257735597_B	F	this study
Kazakh	4257735607_A	F	this study
Kazakh	4257735608_A	M	this study
Kazakh	4257735608_B	M	this study
Kazakh	4257735688_A	M	this study
Kazakh	4257735688_B	F	this study
Kazakh	4257735689_A	F	this study
Kazakh	4257735689_B	M	this study
Kazakh	4257735690_A	F	this study
Kazakh	4257735690_B	F	this study
Kazakh	4257735734_A	F	this study
Kazakh	4257735734_B	F	this study
Kazakh	4257735772_A	F	this study
Kazakh	4257735772_B	M	this study
Kazakh	4257735773_A	M	this study
Kazakh	4257735773_B	F	this study
Kazakh	4257735779_A	F	this study
Kazakh	4257735779_B	F	this study
Kazakh	4257735780_A	M	this study
Kazakh	4257735780_B	M	this study
Kazakh	4257735837_B	M	this study
Kazakh	4257735844_A	F	this study
Kazakh	4257735844_B	F	this study
Kazakh	4257735845_A	M	this study
Kazakh	4257735845_B	F	this study
Kazakh	4257735846_A	F	this study
Kazakh	4257735846_B	F	this study
Kazakh	4257735854_A	M	this study
Kazakh	4257735854_B	M	this study
Ket	4459273546_R01C01	F	this study
Ket	4459273546_R01C02	M	this study
Ket	4459273546_R02C01	M	this study
Ket	4459273546_R02C02	F	this study
Ket	4459273570_R01C02	M	this study
Ket	4459273570_R02C02	F	this study
Ket	4459273584_R01C01	F	this study
Ket	4459273584_R01C02	F	this study
Ket	4459273584_R02C01	F	this study
Ket	4459273586_R01C01	F	this study
Ket	4459273586_R01C02	M	this study
Ket	4459273586_R02C01	F	this study
Ket	4459273587_R01C01	M	this study
Ket	4459273587_R01C02	M	this study
Ket	4459273587_R02C01	M	this study
Ket	4459273587_R02C02	M	this study
Ket	4459273588_R01C01	M	this study
Ket	4459273588_R01C02	M	this study
Ket	4459273588_R02C01	M	this study
Ket	4459273588_R02C02	M	this study
Ket	4459273589_R01C02	F	this study
Ket	4459273589_R02C01	F	this study
Ket	4459273589_R02C02	M	this study
Ket	4459273590_R01C01	M	this study
Ket	4459273590_R01C02	F	this study
Ket	4459273590_R02C01	M	this study
Ket	4459273590_R02C02	M	this study
Ket	4459273600_R01C01	M	this study
Ket	4459273600_R01C02	M	this study
Ket	4459273600_R02C01	F	this study
Ket	4459273600_R02C02	M	this study
Kirgiz	4252441651_B	M	this study
Kirgiz	4252441653_A	M	this study
Kirgiz	4252441653_B	M	this study
Kirgiz	4252441715_B	M	this study
Kirgiz_North	4461875041_R01C01	M	this study
Kirgiz_North	4461875041_R01C02	F	this study
Kirgiz_North	4461875041_R02C02	F	this study
Kirgiz_North	4461875297_R01C01	F	this study
Kirgiz_North	4461875297_R01C02	M	this study
Kirgiz_North	4461875297_R02C01	F	this study
Kirgiz_North	4461875297_R02C02	M	this study
Kirgiz_North	4461875301_R01C01	M	this study
Kirgiz_North	4461875301_R02C01	M	this study
Kirgiz_North	4461875424_R01C01	M	this study
Kirgiz_North	4461875424_R01C02	F	this study
Kirgiz_North	4461875424_R02C01	M	this study
Kirgiz_North	4461875424_R02C02	F	this study
Kirgiz_North	4461875461_R01C01	F	this study
Kirgiz_North	4461875461_R01C02	F	this study
Kirgiz_North	4461875461_R02C01	F	this study
Kirgiz_North	4461875461_R02C02	F	this study
Kirgiz_North	4461875524_R01C01	F	this study
Kirgiz_North	4461875524_R01C02	F	this study
Kirgiz_North	4461875524_R02C01	F	this study
Kirgiz_North	4461875524_R02C02	M	this study
Kirgiz_North	4493906116_R01C01	M	this study
Kirgiz_North	4493906116_R02C01	M	this study
Kirgiz_North	4493906116_R02C02	M	this study
Kirgiz_North	4493906457_R01C01	M	this study
Kirgiz_North	4493906457_R02C01	M	this study
Kirgiz_North	4493906457_R02C02	F	this study
Kirgiz_North	4493906459_R01C01	M	this study
Kirgiz_North	4493906459_R01C02	M	this study
Kirgiz_North	4493906459_R02C01	M	this study
Kirgiz_North	4493906459_R02C02	M	this study
Komi	4461875602_R01C01	M	this study
Komi	4461875602_R01C02	F	this study
Komi	4461875602_R02C01	F	this study
Komi	4461875602_R02C02	F	this study
Komi	4461875636_R01C01	F	this study
Komi	4461875636_R01C02	F	this study
Komi	4461875636_R02C01	F	this study
Komi	4461875636_R02C02	M	this study
Komi	4461875652_R01C01	F	this study
Komi	4461875652_R01C02	M	this study
Komi	4461875652_R02C01	F	this study
Komi	4461875652_R02C02	M	this study
Komi	4461875653_R01C01	F	this study
Komi	4461875653_R01C02	F	this study
Komi	4461875653_R02C01	F	this study
Komi	4461875653_R02C02	F	this study
Komi	4461875654_R01C01	F	this study
Komi	4461875654_R01C02	F	this study
Komi	4461875654_R02C01	F	this study
Komi	4461875654_R02C02	F	this study
Komi	4461875677_R01C01	F	this study
Komi	4461875677_R01C02	F	this study
Komi	4461875677_R02C01	F	this study
Komi	4461875677_R02C02	F	this study
Komi	4461875688_R01C01	F	this study
Komi	4461875688_R01C02	F	this study
Komi	4461875688_R02C01	F	this study
Komi	4461875688_R02C02	F	this study
Komi	4461875700_R01C01	M	this study
Komi	4461875700_R01C02	F	this study
Komi	4461875700_R02C01	F	this study
Komi	4461875700_R02C02	M	this study
Megrel	4461875340_R01C01	M	this study
Megrel	4461875340_R01C02	M	this study
Megrel	4461875340_R02C01	M	this study
Megrel	4461875340_R02C02	M	this study
Megrel	4461875341_R01C01	M	this study
Megrel	4461875341_R01C02	M	this study
Megrel	4461875341_R02C01	M	this study
Megrel	4461875341_R02C02	M	this study
Megrel	4461875345_R01C01	M	this study
Megrel	4461875345_R01C02	M	this study
Megrel	4461875345_R02C01	M	this study
Megrel	4461875345_R02C02	M	this study
Megrel	4461875346_R01C01	M	this study
Megrel	4461875346_R01C02	M	this study
Megrel	4461875346_R02C01	M	this study
Megrel	4461875346_R02C02	M	this study
Megrel	4461875347_R01C01	M	this study
Megrel	4461875347_R01C02	M	this study
Megrel	4461875347_R02C01	M	this study
Megrel	4461875347_R02C02	M	this study
Megrel	4461875357_R01C01	M	this study
Megrel	4461875357_R01C02	M	this study
Megrel	4461875357_R02C01	M	this study
Megrel	4461875357_R02C02	M	this study
Megrel	4461875358_R01C01	M	this study
Megrel	4461875358_R01C02	M	this study
Megrel	4461875358_R02C01	M	this study
Megrel	4461875358_R02C02	M	this study
Megrel	4461875363_R01C01	M	this study
Megrel	4461875363_R01C02	M	this study
Megrel	4461875363_R02C01	M	this study
Megrel	4461875363_R02C02	F	this study
Megrel	4461875369_R01C01	F	this study
Megrel	4461875369_R01C02	M	this study
Megrel	4461875369_R02C01	M	this study
Megrel	4461875369_R02C02	M	this study
Moldovan	4461875725_R01C01	F	this study
Moldovan	4461875725_R01C02	M	this study
Moldovan	4461875725_R02C01	F	this study
Moldovan	4461875725_R02C02	M	this study
Moldovan	4461875746_R01C01	F	this study
Moldovan	4461875746_R01C02	M	this study
Moldovan	4461875746_R02C02	M	this study
Moldovan	4461875747_R01C01	M	this study
Moldovan	4461875747_R01C02	F	this study
Moldovan	4461875747_R02C01	F	this study
Moldovan	4461875747_R02C02	F	this study
Moldovan	4461875748_R01C01	F	this study
Moldovan	4461875748_R01C02	M	this study
Moldovan	4461875748_R02C01	M	this study
Moldovan	4461875748_R02C02	M	this study
Moldovan	4461875752_R02C01	M	this study
Moldovan	4461875752_R02C02	M	this study
Moldovan	4461875758_R01C02	F	this study
Moldovan	4461875758_R02C01	F	this study
Moldovan	4461875758_R02C02	F	this study
Moldovan	4461875780_R01C01	M	this study
Moldovan	4461875780_R01C02	F	this study
Moldovan	4461875780_R02C01	F	this study
Moldovan	4461875780_R02C02	M	this study
Moldovan	4461875806_R01C01	M	this study
Moldovan	4461875806_R01C02	F	this study
Moldovan	4461875806_R02C01	M	this study
Moldovan	4461875806_R02C02	M	this study
Moldovan	4461875849_R01C01	M	this study
Moldovan	4461875849_R01C02	M	this study
Moldovan	4461875849_R02C01	M	this study
Moldovan	4461875850_R01C01	M	this study
Mordva	4461875033_R01C01	M	this study
Mordva	4461875033_R01C02	M	this study
Mordva	4461875033_R02C01	M	this study
Mordva	4461875033_R02C02	M	this study
Mordva	4461875058_R01C01	M	this study
Mordva	4461875058_R01C02	M	this study
Mordva	4461875058_R02C01	M	this study
Mordva	4461875058_R02C02	M	this study
Mordva	4461875069_R01C01	M	this study
Mordva	4461875069_R01C02	M	this study
Mordva	4461875069_R02C01	M	this study
Mordva	4461875069_R02C02	M	this study
Mordva	4461875471_R01C02	M	this study
Mordva	4461875471_R02C02	M	this study
Mordva	4461875490_R01C01	M	this study
Mordva	4461875490_R01C02	M	this study
Mordva	4461875490_R02C01	M	this study
Mordva	4461875490_R02C02	M	this study
Mordva	4461875491_R01C01	M	this study
Mordva	4461875491_R01C02	M	this study
Mordva	4461875491_R02C01	M	this study
Mordva	4461875491_R02C02	M	this study
Mordva	4461875492_R01C02	M	this study
Mordva	4461875492_R02C01	M	this study
Mordva	4461875492_R02C02	M	this study
Mordva	4461875493_R01C01	M	this study
Mordva	4461875493_R01C02	M	this study
Mordva	4461875493_R02C01	M	this study
Mordva	4461875493_R02C02	M	this study
Mordva	4461875495_R01C01	M	this study
Mordva	4461875495_R01C02	M	this study
Mordva	4461875495_R02C01	M	this study
Mordva	4461875495_R02C02	M	this study
Osetin	4461875418_R01C02	M	this study
Osetin	4461875418_R02C02	M	this study
Osetin	4461875432_R01C01	M	this study
Osetin	4461875432_R01C02	M	this study
Osetin	4461875432_R02C01	M	this study
Osetin	4461875432_R02C02	M	this study
Osetin	4461875434_R01C01	M	this study
Osetin	4461875434_R01C02	M	this study
Osetin	4461875434_R02C01	M	this study
Osetin	4461875434_R02C02	M	this study
Osetin	4461875438_R01C01	M	this study
Osetin	4461875438_R01C02	M	this study
Osetin	4461875438_R02C01	M	this study
Osetin	4461875438_R02C02	M	this study
Osetin	4461875439_R01C01	M	this study
Osetin	4461875439_R01C02	M	this study
Osetin	4461875439_R02C01	M	this study
Osetin	4461875439_R02C02	M	this study
Osetin	4461875441_R01C01	M	this study
Osetin	4461875441_R01C02	M	this study
Osetin	4461875441_R02C01	M	this study
Osetin	4461875441_R02C02	M	this study
Osetin	4461875444_R01C01	M	this study
Osetin	4461875444_R01C02	M	this study
Osetin	4461875444_R02C01	M	this study
Osetin	4461875444_R02C02	M	this study
Osetin	4461875467_R01C01	M	this study
Osetin	4461875467_R01C02	M	this study
Osetin	4461875467_R02C02	M	this study
Osetin	4461875468_R01C01	M	this study
Osetin	4461875468_R01C02	M	this study
Osetin	4461875468_R02C01	M	this study
Osetin	4461875468_R02C02	M	this study
Osetin	4461875471_R01C01	M	this study
Osetin	4461875471_R02C01	F	this study
Russian_(NSK)	4159588086_A	F	this study
Russian_(NSK)	4159588086_B	F	this study
Russian_(NSK)	4159588297_A	F	this study
Russian_(NSK)	4159588297_B	M	this study
Russian_(NSK)	4159588392_A	F	this study
Russian_(NSK)	4159588392_B	M	this study
Russian_(NSK)	4159588416_A	F	this study
Russian_(NSK)	4159588416_B	F	this study
Russian_(NSK)	4159588417_A	F	this study
Russian_(NSK)	4159588417_B	M	this study
Russian_(NSK)	4159588431_A	F	this study
Russian_(NSK)	4159588431_B	F	this study
Russian_(NSK)	4159588644_A	M	this study
Russian_(NSK)	4159588644_B	F	this study
Russian_(NSK)	4159588645_A	F	this study
Russian_(NSK)	4159588645_B	F	this study
Russian_(NSK)	4159588678_A	M	this study
Russian_(NSK)	4159588678_B	M	this study
Russian_(NSK)	4159588694_A	F	this study
Russian_(NSK)	4159588694_B	M	this study
Russian_(NSK)	4159588737_A	M	this study
Russian_(NSK)	4159588737_B	F	this study
Russian_(NSK)	4159588752_A	F	this study
Russian_(NSK)	4159588752_B	M	this study
Russian_(NSK)	4159588824_B	F	this study
Russian_(NSK)	4159588825_A	F	this study
Russian_(NSK)	4159588825_B	M	this study
Russian_(NSK)	4159588826_A	M	this study
Russian_(NSK)	4159588826_B	F	this study
Russian_(NSK)	4159588837_A	M	this study
Russian_(NSK)	4159588837_B	F	this study
Russian_(NSK)	4159588856_A	M	this study
Russian_(NSK)	4159588856_B	F	this study
Russian_(NSK)	4159588868_A	M	this study
Russian_(NSK)	4159588868_B	F	this study
Russian_(NSK)	4159588877_A	M	this study
Russian_(NSK)	4159588877_B	F	this study
Russian_(NSK)	4159588898_A	M	this study
Russian_(NSK)	4159588898_B	M	this study
Russian_(STV)	4257735504_A	F	this study
Russian_(STV)	4257735504_B	F	this study
Russian_(STV)	4257735530_A	F	this study
Russian_(STV)	4257735530_B	F	this study
Russian_(STV)	4257735538_A	F	this study
Russian_(STV)	4257735538_B	F	this study
Russian_(STV)	4257735539_A	F	this study
Russian_(STV)	4257735539_B	F	this study
Russian_(STV)	4257735607_B	F	this study
Russian_(STV)	4257735609_B	F	this study
Russian_(STV)	4257735613_A	F	this study
Russian_(STV)	4257735613_B	M	this study
Russian_(STV)	4257735614_A	F	this study
Russian_(STV)	4257735614_B	F	this study
Russian_(STV)	4257735622_A	F	this study
Russian_(STV)	4257735622_B	F	this study
Russian_(STV)	4257735639_A	F	this study
Russian_(STV)	4257735639_B	F	this study
Russian_(STV)	4257735651_A	F	this study
Russian_(STV)	4257735651_B	F	this study
Russian_(STV)	4257735663_A	F	this study
Russian_(STV)	4257735663_B	F	this study
Russian_(STV)	4257735802_A	M	this study
Russian_(STV)	4257735802_B	M	this study
Russian_(STV)	4257735829_A	M	this study
Russian_(STV)	4257735829_B	M	this study
Russian_(STV)	4257735830_A	F	this study
Russian_(STV)	4257735830_B	F	this study
Russian_(STV)	4257735836_B	F	this study
Russian_(STV)	4257735849_A	M	this study
Russian_(STV)	4257735849_B	M	this study
Russian_(STV)	4257735850_A	M	this study
Russian_(STV)	4257735850_B	F	this study
Russian_(STV)	4257735851_A	F	this study
Russian_(STV)	4257735851_B	F	this study
Russian_(STV)	4257735852_A	F	this study
Russian_(STV)	4257735852_B	F	this study
Russian_(STV)	4257735853_A	F	this study
Russian_(STV)	4257735853_B	F	this study
Russian_(STV)	4257735872_A	M	this study
Russian_(STV)	4257735872_B	F	this study
Tatar_(BUY)	4461875876_R01C02	M	this study
Tatar_(BUY)	4461875876_R02C01	M	this study
Tatar_(BUY)	4461875876_R02C02	M	this study
Tatar_(BUY)	4461875881_R01C01	M	this study
Tatar_(KZN)	4461875850_R01C02	M	this study
Tatar_(KZN)	4461875850_R02C01	M	this study
Tatar_(KZN)	4461875850_R02C02	M	this study
Tatar_(KZN)	4461875851_R01C01	M	this study
Tatar_(KZN)	4461875851_R01C02	M	this study
Tatar_(KZN)	4461875851_R02C01	M	this study
Tatar_(KZN)	4461875851_R02C02	M	this study
Tatar_(KZN)	4461875861_R01C01	M	this study
Tatar_(KZN)	4461875861_R01C02	M	this study
Tatar_(KZN)	4461875861_R02C01	M	this study
Tatar_(KZN)	4461875861_R02C02	M	this study
Tatar_(KZN)	4461875862_R01C01	M	this study
Tatar_(KZN)	4461875862_R01C02	M	this study
Tatar_(KZN)	4461875862_R02C01	M	this study
Tatar_(KZN)	4461875862_R02C02	M	this study
Tatar_(KZN)	4461875876_R01C01	M	this study
Tatar_(NEW)	4459273536_R01C01	M	this study
Tatar_(NEW)	4459273536_R01C02	M	this study
Tatar_(NEW)	4459273536_R02C01	M	this study
Tatar_(NEW)	4459273536_R02C02	M	this study
Tatar_(NEW)	4459273538_R01C01	M	this study
Tatar_(NEW)	4459273538_R01C02	M	this study
Tatar_(NEW)	4459273538_R02C01	M	this study
Tatar_(NEW)	4459273538_R02C02	M	this study
Tatar_(NEW)	4459273542_R01C01	M	this study
Tatar_(NEW)	4459273542_R01C02	M	this study
Tatar_(NEW)	4459273542_R02C01	M	this study
Tatar_(NEW)	4459273542_R02C02	M	this study
Tatar_(NEW)	4459273543_R01C01	M	this study
Tatar_(NEW)	4459273543_R01C02	M	this study
Tatar_(NEW)	4459273543_R02C01	M	this study
Tatar_(NEW)	4459273543_R02C02	M	this study
Tatar_(NEW)	4459273545_R01C01	M	this study
Tatar_(NEW)	4459273545_R01C02	M	this study
Tatar_(NEW)	4459273545_R02C01	M	this study
Tatar_other	4461875881_R02C01	M	this study
Tatar_other	4461875881_R02C02	M	this study
Tuva	4481622799_R02C02	M	this study
Tuva	4481622800_R01C01	M	this study
Tuva	4481622800_R01C02	M	this study
Tuva	4481622800_R02C01	M	this study
Tuva	4481622800_R02C02	M	this study
Tuva	4481622805_R01C02	M	this study
Tuva	4481622805_R02C01	M	this study
Tuva	4481622805_R02C02	M	this study
Tuva	4481622807_R01C01	M	this study
Tuva	4481622807_R02C01	M	this study
Tuva	4481622807_R02C02	M	this study
Tuva	4481622837_R02C02	M	this study
Tuva	4481622838_R01C01	M	this study
Tuva	4481622838_R01C02	M	this study
Tuva	4481622838_R02C01	M	this study
Tuva	4481622838_R02C02	M	this study
Tuva	4481622839_R01C01	M	this study
Tuva	4481622839_R02C01	M	this study
Tuva	4481622839_R02C02	M	this study
Tuva	4481622840_R01C01	M	this study
Tuva	4481622840_R02C01	M	this study
Tuva	4481622840_R02C02	M	this study
Tuva	4481622841_R01C01	M	this study
Tuva	4481622841_R01C02	M	this study
Tuva	4481622841_R02C01	M	this study
Tuva	4481622841_R02C02	M	this study
Tuva	4481622859_R01C01	M	this study
Tuva	4481622859_R01C02	M	this study
Tuva	4481622859_R02C01	M	this study
Tuva	4481622859_R02C02	M	this study
Tuva	4481622860_R01C01	M	this study
Tuva	4481622860_R01C02	M	this study
Tuva	4481622860_R02C02	M	this study
Tuva	4481622894_R01C01	M	this study
Tuva	4481622894_R02C01	M	this study
Tuva	4481622894_R02C02	M	this study
Tuva	4481622897_R01C01	M	this study
Tuva	4481622897_R01C02	M	this study
Tuva	4481622897_R02C01	M	this study
Tuva	4481622897_R02C02	M	this study
Tuva	4481622899_R01C01	M	this study
Tuva	4481622899_R01C02	M	this study
Tuva	4481622899_R02C01	M	this study
Tuva	4481622899_R02C02	M	this study
Udmurt	4459273139_R01C02	F	this study
Udmurt	4459273139_R02C01	F	this study
Udmurt	4459273152_R01C01	F	this study
Udmurt	4459273152_R01C02	F	this study
Udmurt	4459273152_R02C02	F	this study
Udmurt	4459273153_R01C01	F	this study
Udmurt	4459273153_R01C02	M	this study
Udmurt	4459273153_R02C01	M	this study
Udmurt	4459273153_R02C02	F	this study
Udmurt	4459273154_R01C02	M	this study
Udmurt	4459273154_R02C01	F	this study
Udmurt	4459273154_R02C02	M	this study
Udmurt	4459273156_R01C02	M	this study
Udmurt	4459273156_R02C01	M	this study
Udmurt	4459273156_R02C02	M	this study
Udmurt	4459273167_R01C02	M	this study
Udmurt	4459273167_R02C01	M	this study
Udmurt	4459273168_R02C02	M	this study
Udmurt	4459273169_R01C01	F	this study
Udmurt	4459273169_R01C02	M	this study
Udmurt	4459273169_R02C01	M	this study
Udmurt	4459273169_R02C02	M	this study
Udmurt	4459273519_R01C01	M	this study
Udmurt	4459273519_R01C02	M	this study
Udmurt	4459273519_R02C01	M	this study
Udmurt	4459273519_R02C02	M	this study
Udmurt	4459273520_R01C01	M	this study
Udmurt	4459273520_R01C02	M	this study
Udmurt	4459273520_R02C01	M	this study
Udmurt	4459273520_R02C02	M	this study
Ukrainian	4461875586_R01C02	M	this study
Ukrainian	4461875586_R02C02	M	this study
Ukrainian	4461875587_R01C01	M	this study
Ukrainian	4461875587_R01C02	M	this study
Ukrainian	4461875587_R02C01	M	this study
Ukrainian	4461875587_R02C02	M	this study
Ukrainian	4461875588_R01C01	M	this study
Ukrainian	4461875588_R01C02	M	this study
Ukrainian	4461875588_R02C01	M	this study
Ukrainian	4461875588_R02C02	F	this study
Ukrainian	4461875589_R01C01	M	this study
Ukrainian	4461875589_R01C02	M	this study
Ukrainian	4461875589_R02C01	M	this study
Ukrainian	4461875589_R02C02	M	this study
Ukrainian	4461875590_R01C01	M	this study
Ukrainian	4461875590_R01C02	M	this study
Ukrainian	4461875590_R02C01	M	this study
Ukrainian	4461875590_R02C02	M	this study
Ukrainian	4461875592_R01C01	M	this study
Ukrainian	4461875592_R01C02	M	this study
Ukrainian	4461875592_R02C01	M	this study
Ukrainian	4461875592_R02C02	M	this study
Ukrainian	4461875595_R01C01	M	this study
Ukrainian	4461875595_R01C02	F	this study
Ukrainian	4461875595_R02C01	M	this study
Ukrainian	4461875595_R02C02	M	this study
Ukrainian	4461875597_R01C01	M	this study
Ukrainian	4461875597_R01C02	M	this study
Ukrainian	4461875597_R02C01	M	this study
Ukrainian	4461875597_R02C02	M	this study
Ukrainian	4461875835_R01C01	M	this study
Ukrainian	4461875835_R01C02	M	this study
Ukrainian	4461875835_R02C01	M	this study
Ukrainian	4461875835_R02C02	M	this study
Ukrainian	4461875836_R01C01	M	this study
Ukrainian	4461875836_R02C01	M	this study
Uzbek	4459273477_R01C02	F	this study
Uzbek	4459273477_R02C01	M	this study
Uzbek	4459273477_R02C02	M	this study
Uzbek	4459273478_R01C01	F	this study
Uzbek	4459273478_R01C02	M	this study
Uzbek	4459273478_R02C01	F	this study
Uzbek	4459273478_R02C02	M	this study
Uzbek	4459273479_R01C01	M	this study
Uzbek	4459273479_R01C02	M	this study
Uzbek	4459273479_R02C01	M	this study
Uzbek	4459273479_R02C02	M	this study
Uzbek	4459273495_R01C01	M	this study
Uzbek	4459273495_R01C02	M	this study
Uzbek	4459273495_R02C01	F	this study
Uzbek	4459273495_R02C02	F	this study
Uzbek	4459273506_R01C01	F	this study
Uzbek	4459273506_R01C02	F	this study
Uzbek	4459273506_R02C01	F	this study
Uzbek	4459273506_R02C02	M	this study
Uzbek	4459273507_R01C01	F	this study
Uzbek	4459273507_R01C02	F	this study
Uzbek	4459273507_R02C01	F	this study
Uzbek	4459273507_R02C02	F	this study
Uzbek	4459273508_R01C01	M	this study
Uzbek	4459273508_R01C02	M	this study
Uzbek	4459273508_R02C01	M	this study
Uzbek	4459273508_R02C02	F	this study
Uzbek	4459273513_R01C01	F	this study
Uzbek	4459273513_R01C02	F	this study
Uzbek	4459273513_R02C01	F	this study
Uzbek	4459273513_R02C02	F	this study
Uzbek	4459273514_R01C01	M	this study
Uzbek	4459273514_R01C02	F	this study
Uzbek	4459273514_R02C01	F	this study
Uzbek	4459273514_R02C02	F	this study
Uzbek	4459273518_R01C01	M	this study
Uzbek	4459273518_R01C02	F	this study
Uzbek	4459273518_R02C01	F	this study
Uzbek	4459273518_R02C02	F	this study
Yakut	4189242360_A	F	this study
Yakut	4189242360_B	F	this study
Yakut	4189242403_A	M	this study
Yakut	4189242403_B	M	this study
Yakut	4189242404_A	F	this study
Yakut	4189242404_B	F	this study
Yakut	4189242429_A	F	this study
Yakut	4189242429_B	F	this study
Yakut	4247625673_B	F	this study
Yakut	4247625674_A	M	this study
Yakut	4247625674_B	M	this study
Yakut	4247625715_A	F	this study
Yakut	4247625715_B	F	this study
Yakut	4247625716_A	F	this study
Yakut	4247625717_A	M	this study
Yakut	4247625717_B	F	this study
Yakut	4247625785_A	F	this study
Yakut	4247625785_B	F	this study
Yakut	4247625878_A	M	this study
Yakut	4247625878_B	F	this study
Yakut	4247625885_A	M	this study
Yakut	4247625885_B	F	this study
Yakut	4252441358_A	M	this study
Yakut	4252441358_B	M	this study
Yakut	4252441455_A	F	this study
Yakut	4252441455_B	M	this study
Yakut	4252441456_A	F	this study
Yakut	4252441457_A	F	this study
Yakut	4252441457_B	F	this study
Yakut	4252441491_A	M	this study
Yakut	4252441491_B	F	this study
Yakut	4252441590_A	F	this study
Yakut	4252441590_B	F	this study
Yakut	4252441591_A	F	this study
Yakut	4252441591_B	F	this study
Yakut	4252441596_A	F	this study
Yakut	4252441596_B	F	this study
Yakut	4252441599_A	F	this study
Yakut	4252441599_B	F	this study
Yakut	4252441600_A	M	this study
Yakut	4252441600_B	F	this study
Yakut	4252441601_A	F	this study
Yakut	4252441601_B	F	this study
Yakut	4252441619_A	F	this study
Yakut	4252441619_B	F	this study

## Sheet: Supplementary Table 1c
Ancient dataset
population	sample_ID	sex	reference
Caucas_HG		n/a	Jones et al. 2015
Caucas_HG		n/a	Jones et al. 2015
Abhaz	4459273137_R01C01	M	this study
Abhaz	4459273137_R01C02	M	this study
Abhaz	4459273137_R02C01	M	this study
Abhaz	4459273137_R02C02	M	this study
Abhaz	4459273138_R01C01	M	this study
Abhaz	4459273138_R01C02	M	this study
Abhaz	4459273138_R02C01	M	this study
Abhaz	4459273138_R02C02	M	this study
Abhaz	4475687277_R01C01	M	this study
Abhaz	4475687277_R01C02	M	this study
Abhaz	4475687277_R02C01	M	this study
Abhaz	4475687277_R02C02	F	this study
Abhaz	4475687297_R01C01	M	this study
Abhaz	4475687297_R01C02	M	this study
Abhaz	4475687297_R02C01	M	this study
Abhaz	4475687297_R02C02	M	this study
Abhaz	4475687349_R01C01	M	this study
Abhaz	4475687349_R01C02	M	this study
Abhaz	4475687349_R02C01	M	this study
Abhaz	4475687349_R02C02	M	this study
Abhaz	4475687350_R01C01	M	this study
Abhaz	4475687350_R01C02	M	this study
Abhaz	4475687350_R02C01	M	this study
Abhaz	4475687350_R02C02	M	this study
Abhaz	4475687351_R01C01	M	this study
Abhaz	4475687351_R01C02	M	this study
Abhaz	4475687351_R02C01	M	this study
Abhaz	4475687351_R02C02	M	this study
Abhaz	4475687460_R01C01	M	this study
Abhaz	4475687460_R01C02	M	this study
Abhaz	4475687460_R02C01	M	this study
Abhaz	4475687460_R02C02	M	this study
Abhaz	4475687462_R01C01	M	this study
Abhaz	4475687462_R01C02	M	this study
Abhaz	4475687462_R02C01	M	this study
Abhaz	4475687462_R02C02	M	this study
Adygei	4461875232_R01C01	M	this study
Adygei	4461875232_R01C02	M	this study
Adygei	4461875232_R02C01	M	this study
Adygei	4461875232_R02C02	M	this study
Adygei	4461875247_R01C01	M	this study
Adygei	4461875247_R01C02	M	this study
Adygei	4461875247_R02C01	M	this study
Adygei	4461875247_R02C02	M	this study
Adygei	4461875261_R01C01	M	this study
Adygei	4461875261_R01C02	M	this study
Adygei	4461875261_R02C01	M	this study
Adygei	4461875261_R02C02	M	this study
Adygei	4461875262_R01C01	M	this study
Adygei	4461875262_R01C02	M	this study
Adygei	4461875262_R02C01	M	this study
Adygei	4461875262_R02C02	M	this study
Adygei	4461875263_R01C01	M	this study
Adygei	4461875263_R01C02	M	this study
Adygei	4461875263_R02C01	M	this study
Adygei	4461875263_R02C02	M	this study
Adygei	4461875269_R01C01	M	this study
Adygei	4461875269_R01C02	M	this study
Adygei	4461875269_R02C01	M	this study
Adygei	4461875276_R01C01	M	this study
Adygei	4461875276_R01C02	M	this study
Adygei	4461875276_R02C01	M	this study
Adygei	4461875276_R02C02	M	this study
Adygei	4461875278_R01C01	M	this study
Adygei	4461875278_R02C01	M	this study
Adygei	4461875278_R02C02	M	this study
Adygei	4461875300_R01C01	M	this study
Adygei	4461875300_R02C01	M	this study
Adygei	4461875300_R02C02	M	this study
Bashkir	4461875136_R01C01	F	this study
Bashkir	4461875136_R01C02	M	this study
Bashkir	4461875136_R02C01	M	this study
Bashkir	4461875136_R02C02	M	this study
Bashkir	4461875166_R01C01	F	this study
Bashkir	4461875166_R01C02	M	this study
Bashkir	4461875166_R02C01	F	this study
Bashkir	4461875166_R02C02	F	this study
Bashkir	4461875306_R01C01	F	this study
Bashkir	4461875306_R01C02	M	this study
Bashkir	4461875306_R02C01	M	this study
Bashkir	4461875306_R02C02	F	this study
Bashkir	4461875312_R01C01	F	this study
Bashkir	4461875312_R01C02	M	this study
Bashkir	4461875312_R02C01	M	this study
Bashkir	4461875312_R02C02	F	this study
Bashkir	4461875314_R01C01	M	this study
Bashkir	4461875314_R01C02	M	this study
Bashkir	4461875314_R02C01	M	this study
Bashkir	4461875314_R02C02	F	this study
Bashkir	4461875167_R01C02	F	this study
Bashkir	4461875167_R02C02	F	this study
Bashkir	4461875217_R01C01	M	this study
Bashkir	4461875217_R01C02	M	this study
Bashkir	4461875217_R02C01	M	this study
Bashkir	4461875217_R02C02	M	this study
Bashkir	4461875226_R01C01	M	this study
Bashkir	4461875226_R01C02	M	this study
Bashkir	4461875226_R02C01	M	this study
Bashkir	4461875226_R02C02	M	this study
Bashkir	4461875228_R01C01	M	this study
Bashkir	4461875228_R01C02	M	this study
Bashkir	4461875228_R02C01	F	this study
Bashkir	4461875228_R02C02	M	this study
Belarus	4461875511_R01C01	M	this study
Belarus	4461875511_R01C02	M	this study
Belarus	4461875511_R02C01	M	this study
Belarus	4461875511_R02C02	M	this study
Belarus	4461875516_R01C01	M	this study
Belarus	4461875516_R01C02	M	this study
Belarus	4461875516_R02C01	F	this study
Belarus	4461875516_R02C02	F	this study
Belarus	4461875520_R01C01	F	this study
Belarus	4461875520_R01C02	F	this study
Belarus	4461875520_R02C01	F	this study
Belarus	4461875520_R02C02	M	this study
Belarus	4461875521_R01C01	F	this study
Belarus	4461875521_R01C02	F	this study
Belarus	4461875521_R02C01	F	this study
Belarus	4461875521_R02C02	F	this study
Belarus	4461875522_R01C01	M	this study
Belarus	4461875522_R01C02	M	this study
Belarus	4461875522_R02C01	F	this study
Belarus	4461875522_R02C02	F	this study
Belarus	4461875526_R01C01	F	this study
Belarus	4461875526_R01C02	F	this study
Belarus	4461875526_R02C01	F	this study
Belarus	4461875526_R02C02	F	this study
Belarus	4461875527_R01C01	F	this study
Belarus	4461875527_R01C02	F	this study
Belarus	4461875527_R02C01	F	this study
Belarus	4461875527_R02C02	F	this study
Belarus	4461875528_R01C01	M	this study
Belarus	4461875528_R01C02	M	this study
Belarus	4461875528_R02C01	M	this study
Belarus	4461875528_R02C02	M	this study
Belarus	4461875536_R01C01	F	this study
Belarus	4461875536_R01C02	M	this study
Buryat	4257735223_A	M	this study
Buryat	4257735223_B	F	this study
Buryat	4257735224_A	F	this study
Buryat	4257735224_B	F	this study
Buryat	4257735229_A	F	this study
Buryat	4257735230_A	F	this study
Buryat	4257735230_B	F	this study
Buryat	4257735231_A	M	this study
Buryat	4257735231_B	F	this study
Buryat	4257735262_A	F	this study
Buryat	4257735263_A	F	this study
Buryat	4257735263_B	F	this study
Buryat	4257735264_B	M	this study
Buryat	4257735582_A	F	this study
Buryat	4257735582_B	F	this study
Buryat	4257735595_A	F	this study
Buryat	4257735595_B	F	this study
Buryat	4257735598_A	M	this study
Buryat	4257735598_B	F	this study
Buryat	4257735599_A	M	this study
Buryat	4257735599_B	F	this study
Buryat	4257735600_A	F	this study
Buryat	4257735600_B	F	this study
Buryat	4257735662_A	F	this study
Buryat	4257735662_B	M	this study
Buryat	4257735664_A	M	this study
Buryat	4257735664_B	F	this study
Buryat	4257735669_A	F	this study
Buryat	4257735669_B	F	this study
Buryat	4257735685_A	F	this study
Buryat	4257735685_B	F	this study
Buryat	4257735686_A	F	this study
Buryat	4257735686_B	F	this study
Buryat	4257735687_A	F	this study
Buryat	4257735687_B	M	this study
Buryat	4257735735_A	F	this study
Buryat	4257735735_B	M	this study
Buryat	4257735745_A	F	this study
Buryat	4257735745_B	F	this study
Buryat	4257735746_A	F	this study
Buryat	4257735746_B	F	this study
Buryat	4257735747_A	F	this study
Buryat	4257735747_B	M	this study
Buryat	4257735807_A	M	this study
Buryat	4257735807_B	M	this study
CEU	NA06984	n/a	1000 Genomes
CEU	NA06985	n/a	1000 Genomes
CEU	NA06986	n/a	1000 Genomes
CEU	NA06989	n/a	1000 Genomes
CEU	NA06994	n/a	1000 Genomes
CEU	NA07000	n/a	1000 Genomes
CEU	NA07037	n/a	1000 Genomes
CEU	NA07048	n/a	1000 Genomes
CEU	NA07051	n/a	1000 Genomes
CEU	NA07056	n/a	1000 Genomes
CEU	NA07347	n/a	1000 Genomes
CEU	NA07357	n/a	1000 Genomes
CEU	NA10847	n/a	1000 Genomes
CEU	NA10851	n/a	1000 Genomes
CEU	NA11829	n/a	1000 Genomes
CEU	NA11830	n/a	1000 Genomes
CEU	NA11831	n/a	1000 Genomes
CEU	NA11832	n/a	1000 Genomes
CEU	NA11840	n/a	1000 Genomes
CEU	NA11843	n/a	1000 Genomes
CEU	NA11881	n/a	1000 Genomes
CEU	NA11892	n/a	1000 Genomes
CEU	NA11893	n/a	1000 Genomes
CEU	NA11894	n/a	1000 Genomes
CEU	NA11918	n/a	1000 Genomes
CEU	NA11919	n/a	1000 Genomes
CEU	NA11920	n/a	1000 Genomes
CEU	NA11930	n/a	1000 Genomes
CEU	NA11931	n/a	1000 Genomes
CEU	NA11932	n/a	1000 Genomes
Chechen	4461875070_R01C01	M	this study
Chechen	4461875070_R02C01	M	this study
Chechen	4461875070_R02C02	M	this study
Chechen	4461875071_R01C01	M	this study
Chechen	4461875071_R01C02	M	this study
Chechen	4461875071_R02C01	M	this study
Chechen	4461875071_R02C02	M	this study
Chechen	4461875089_R01C01	F	this study
Chechen	4461875089_R01C02	M	this study
Chechen	4461875089_R02C01	M	this study
Chechen	4461875089_R02C02	M	this study
Chechen	4461875102_R01C01	M	this study
Chechen	4461875102_R01C02	M	this study
Chechen	4461875102_R02C01	M	this study
Chechen	4461875102_R02C02	M	this study
Chechen	4461875103_R01C01	M	this study
Chechen	4461875103_R01C02	M	this study
Chechen	4461875103_R02C01	M	this study
Chechen	4461875103_R02C02	M	this study
Chechen	4461875202_R01C01	M	this study
Chechen	4461875202_R01C02	M	this study
Chechen	4461875202_R02C01	M	this study
Chechen	4461875202_R02C02	M	this study
Chechen	4461875203_R01C01	M	this study
Chechen	4461875203_R01C02	M	this study
Chechen	4461875203_R02C01	M	this study
Chechen	4461875203_R02C02	M	this study
Chechen	4461875219_R01C01	M	this study
Chechen	4461875219_R01C02	M	this study
Chechen	4461875219_R02C01	M	this study
Chechen	4461875219_R02C02	M	this study
Chechen	4461875231_R01C01	M	this study
Chechen	4461875231_R01C02	M	this study
Chechen	4461875231_R02C01	M	this study
Chechen	4461875231_R02C02	M	this study
Cherkes	4461875715_R01C01	M	this study
Cherkes	4461875715_R01C02	M	this study
Cherkes	4461875715_R02C01	M	this study
Cherkes	4461875715_R02C02	M	this study
Cherkes	4461875730_R01C01	M	this study
Cherkes	4461875730_R01C02	M	this study
Cherkes	4461875730_R02C01	M	this study
Cherkes	4461875730_R02C02	M	this study
Cherkes	4461875759_R01C01	M	this study
Cherkes	4461875759_R01C02	M	this study
Cherkes	4461875759_R02C01	M	this study
Cherkes	4461875759_R02C02	M	this study
Cherkes	4461875773_R01C01	M	this study
Cherkes	4461875773_R01C02	M	this study
Cherkes	4461875773_R02C01	M	this study
Cherkes	4461875773_R02C02	M	this study
Cherkes	4461875774_R01C01	M	this study
Cherkes	4461875774_R01C02	M	this study
Cherkes	4461875774_R02C01	M	this study
Cherkes	4461875774_R02C02	M	this study
Cherkes	4461875775_R01C01	M	this study
Cherkes	4461875775_R01C02	M	this study
Cherkes	4461875775_R02C01	M	this study
Cherkes	4461875775_R02C02	M	this study
Cherkes	4461875776_R01C01	M	this study
Cherkes	4461875776_R01C02	M	this study
Cherkes	4461875776_R02C01	M	this study
Cherkes	4461875776_R02C02	M	this study
Cherkes	4461875795_R01C01	M	this study
Cherkes	4461875795_R01C02	M	this study
Cherkes	4461875795_R02C01	M	this study
Cherkes	4461875795_R02C02	M	this study
Cherkes	4461875834_R01C01	M	this study
Cherkes	4461875834_R01C02	M	this study
Cherkes	4461875834_R02C01	M	this study
Cherkes	4461875834_R02C02	M	this study
Chinese	4257735763_A	M	this study
Chinese	4257735763_B	M	this study
Chinese	4257735764_A	M	this study
Chinese	4257735764_B	M	this study
Chinese	4257735765_A	M	this study
Chinese	4257735765_B	M	this study
Chinese	4257735835_A	M	this study
Chinese	4257735835_B	M	this study
Chinese	4257735837_A	M	this study
Chinese	4257735847_A	M	this study
Chinese	4257735847_B	M	this study
Chinese	4257735855_A	M	this study
Chinese	4257735855_B	M	this study
Chuvash	4461875537_R01C01	M	this study
Chuvash	4461875537_R01C02	M	this study
Chuvash	4461875537_R02C01	M	this study
Chuvash	4461875537_R02C02	M	this study
Chuvash	4461875544_R01C01	M	this study
Chuvash	4461875544_R01C02	F	this study
Chuvash	4461875544_R02C01	M	this study
Chuvash	4461875544_R02C02	F	this study
Chuvash	4461875546_R01C01	F	this study
Chuvash	4461875546_R01C02	M	this study
Chuvash	4461875546_R02C01	M	this study
Chuvash	4461875546_R02C02	M	this study
Chuvash	4461875559_R01C01	M	this study
Chuvash	4461875559_R01C02	M	this study
Chuvash	4461875559_R02C01	M	this study
Chuvash	4461875559_R02C02	F	this study
Chuvash	4461875564_R01C01	F	this study
Chuvash	4461875564_R01C02	F	this study
Chuvash	4461875564_R02C01	F	this study
Chuvash	4461875564_R02C02	F	this study
Chuvash	4461875566_R01C01	F	this study
Chuvash	4461875566_R01C02	F	this study
Chuvash	4461875566_R02C01	F	this study
Chuvash	4461875566_R02C02	F	this study
Chuvash	4461875577_R01C01	F	this study
Chuvash	4461875577_R01C02	M	this study
Chuvash	4461875577_R02C01	F	this study
Chuvash	4461875577_R02C02	F	this study
Chuvash	4461875586_R01C01	F	this study
Chuvash	4461875586_R02C01	M	this study
EHG	I0061	M	Haak, Lazaridis et al. Nature 2015
EHG	I0124	M	Haak, Lazaridis et al. Nature 2015
EHG	I0211	M	Haak, Lazaridis et al. Nature 2015
FIN	HG00171	n/a	1000 Genomes
FIN	HG00173	n/a	1000 Genomes
FIN	HG00174	n/a	1000 Genomes
FIN	HG00176	n/a	1000 Genomes
FIN	HG00177	n/a	1000 Genomes
FIN	HG00178	n/a	1000 Genomes
FIN	HG00179	n/a	1000 Genomes
FIN	HG00180	n/a	1000 Genomes
FIN	HG00181	n/a	1000 Genomes
FIN	HG00182	n/a	1000 Genomes
FIN	HG00183	n/a	1000 Genomes
FIN	HG00185	n/a	1000 Genomes
FIN	HG00186	n/a	1000 Genomes
FIN	HG00187	n/a	1000 Genomes
FIN	HG00188	n/a	1000 Genomes
FIN	HG00189	n/a	1000 Genomes
FIN	HG00190	n/a	1000 Genomes
FIN	HG00266	n/a	1000 Genomes
FIN	HG00267	n/a	1000 Genomes
FIN	HG00268	n/a	1000 Genomes
FIN	HG00269	n/a	1000 Genomes
FIN	HG00271	n/a	1000 Genomes
FIN	HG00272	n/a	1000 Genomes
FIN	HG00273	n/a	1000 Genomes
FIN	HG00274	n/a	1000 Genomes
FIN	HG00275	n/a	1000 Genomes
FIN	HG00276	n/a	1000 Genomes
FIN	HG00277	n/a	1000 Genomes
FIN	HG00278	n/a	1000 Genomes
FIN	HG00280	n/a	1000 Genomes
GBR	HG00096	n/a	1000 Genomes
GBR	HG00097	n/a	1000 Genomes
GBR	HG00099	n/a	1000 Genomes
GBR	HG00100	n/a	1000 Genomes
GBR	HG00101	n/a	1000 Genomes
GBR	HG00102	n/a	1000 Genomes
GBR	HG00103	n/a	1000 Genomes
GBR	HG00105	n/a	1000 Genomes
GBR	HG00106	n/a	1000 Genomes
GBR	HG00107	n/a	1000 Genomes
GBR	HG00108	n/a	1000 Genomes
GBR	HG00109	n/a	1000 Genomes
GBR	HG00110	n/a	1000 Genomes
GBR	HG00111	n/a	1000 Genomes
GBR	HG00112	n/a	1000 Genomes
GBR	HG00113	n/a	1000 Genomes
GBR	HG00114	n/a	1000 Genomes
GBR	HG00115	n/a	1000 Genomes
GBR	HG00116	n/a	1000 Genomes
GBR	HG00117	n/a	1000 Genomes
GBR	HG00118	n/a	1000 Genomes
GBR	HG00119	n/a	1000 Genomes
GBR	HG00120	n/a	1000 Genomes
GBR	HG00121	n/a	1000 Genomes
GBR	HG00122	n/a	1000 Genomes
GBR	HG00123	n/a	1000 Genomes
GBR	HG00124	n/a	1000 Genomes
GBR	HG00125	n/a	1000 Genomes
GBR	HG00126	n/a	1000 Genomes
GBR	HG00127	n/a	1000 Genomes
Khanty	4461875754_R01C01	M	this study
Khanty	4461875754_R01C02	M	this study
Khanty	4461875754_R02C01	M	this study
Khanty	4461875754_R02C02	M	this study
Khanty	4481622748_R01C01	F	this study
Khanty	4481622748_R01C02	F	this study
Khanty	4481622748_R02C01	F	this study
Khanty	4481622748_R02C02	M	this study
Khanty	4481622749_R01C01	M	this study
Khanty	4481622749_R01C02	M	this study
Khanty	4481622749_R02C01	M	this study
Khanty	4481622749_R02C02	M	this study
Khanty	4481622750_R01C01	F	this study
Khanty	4481622750_R02C01	F	this study
Khanty	4481622750_R02C02	M	this study
Khanty	4481622751_R01C01	F	this study
Khanty	4481622751_R01C02	M	this study
Khanty	4481622751_R02C01	F	this study
Khanty	4481622751_R02C02	M	this study
Khanty	4481622759_R02C01	M	this study
Khanty	4481622761_R02C01	M	this study
Khanty	4481622761_R02C02	F	this study
Khanty	4481622776_R01C01	F	this study
Khanty	4481622776_R02C01	F	this study
Khanty	4481622776_R02C02	F	this study
Khanty	4481622799_R01C02	M	this study
Khanty	4481622799_R02C01	M	this study
Khanty	4481622837_R01C01	F	this study
Khanty	4481622837_R02C01	F	this study
IBS	HG01500	n/a	1000 Genomes
IBS	HG01501	n/a	1000 Genomes
IBS	HG01503	n/a	1000 Genomes
IBS	HG01504	n/a	1000 Genomes
IBS	HG01506	n/a	1000 Genomes
IBS	HG01507	n/a	1000 Genomes
IBS	HG01509	n/a	1000 Genomes
IBS	HG01510	n/a	1000 Genomes
IBS	HG01512	n/a	1000 Genomes
IBS	HG01513	n/a	1000 Genomes
IBS	HG01515	n/a	1000 Genomes
IBS	HG01516	n/a	1000 Genomes
IBS	HG01518	n/a	1000 Genomes
IBS	HG01519	n/a	1000 Genomes
IBS	HG01521	n/a	1000 Genomes
IBS	HG01522	n/a	1000 Genomes
IBS	HG01524	n/a	1000 Genomes
IBS	HG01525	n/a	1000 Genomes
IBS	HG01527	n/a	1000 Genomes
IBS	HG01528	n/a	1000 Genomes
IBS	HG01530	n/a	1000 Genomes
IBS	HG01531	n/a	1000 Genomes
IBS	HG01536	n/a	1000 Genomes
IBS	HG01537	n/a	1000 Genomes
IBS	HG01602	n/a	1000 Genomes
IBS	HG01603	n/a	1000 Genomes
IBS	HG01605	n/a	1000 Genomes
IBS	HG01606	n/a	1000 Genomes
IBS	HG01607	n/a	1000 Genomes
IBS	HG01608	n/a	1000 Genomes
IBS	HG01610	n/a	1000 Genomes
Kabardin	4461875240_R01C01	M	this study
Kabardin	4461875240_R01C02	M	this study
Kabardin	4461875240_R02C01	M	this study
Kabardin	4461875240_R02C02	M	this study
Kabardin	4461875250_R01C01	M	this study
Kabardin	4461875250_R01C02	M	this study
Kabardin	4461875250_R02C01	M	this study
Kabardin	4461875250_R02C02	M	this study
Kabardin	4461875303_R01C01	M	this study
Kabardin	4461875303_R01C02	M	this study
Kabardin	4461875303_R02C01	M	this study
Kabardin	4461875303_R02C02	M	this study
Kabardin	4461875307_R01C01	M	this study
Kabardin	4461875307_R02C01	M	this study
Kabardin	4461875307_R02C02	M	this study
Kabardin	4461875308_R01C01	M	this study
Kabardin	4461875308_R01C02	M	this study
Kabardin	4461875308_R02C01	M	this study
Kabardin	4461875308_R02C02	M	this study
Kabardin	4461875325_R01C01	M	this study
Kabardin	4461875325_R01C02	M	this study
Kabardin	4461875325_R02C01	M	this study
Kabardin	4461875325_R02C02	M	this study
Kabardin	4461875326_R01C01	M	this study
Kabardin	4461875326_R01C02	M	this study
Kabardin	4461875326_R02C01	M	this study
Kabardin	4461875326_R02C02	M	this study
Kabardin	4461875329_R01C01	M	this study
Kabardin	4461875329_R01C02	M	this study
Kabardin	4461875329_R02C01	M	this study
Kabardin	4461875329_R02C02	M	this study
Kabardin	4461875330_R01C01	M	this study
Kabardin	4461875330_R01C02	M	this study
Kabardin	4461875330_R02C01	M	this study
Kabardin	4461875330_R02C02	M	this study
Karachay	4461875836_R01C02	F	this study
Karachay	4461875836_R02C02	F	this study
Karachay	4461875840_R01C01	M	this study
Karachay	4461875840_R01C02	F	this study
Karachay	4461875840_R02C02	F	this study
Karachay	4461875843_R01C01	F	this study
Karachay	4461875843_R01C02	F	this study
Karachay	4461875843_R02C01	F	this study
Karachay	4461875871_R01C01	F	this study
Karachay	4461875871_R02C01	F	this study
Karachay	4461875871_R02C02	F	this study
Karachay	4461875872_R01C01	M	this study
Karachay	4461875872_R01C02	M	this study
Karachay	4461875872_R02C02	F	this study
Karachay	4475687180_R02C02	M	this study
Karachay	4475687192_R01C01	M	this study
Karachay	4475687192_R02C02	M	this study
Karachay	4475687243_R01C01	M	this study
Karachay	4475687243_R01C02	M	this study
Karachay	4475687243_R02C02	M	this study
Karachay	4475687244_R01C01	M	this study
Karachay	4475687244_R02C02	M	this study
Karachay	4475687245_R01C01	M	this study
Karachay	4475687245_R01C02	M	this study
Karachay	4475687245_R02C01	M	this study
Karachay	4475687276_R01C01	M	this study
Karachay	4475687276_R02C02	M	this study
Karel	4461875510_R01C01	M	this study
Karel	4461875510_R01C02	M	this study
Karel	4461875510_R02C01	M	this study
Karel	4461875513_R01C01	F	this study
Karel	4461875513_R01C02	M	this study
Karel	4461875513_R02C01	M	this study
Karel	4461875513_R02C02	M	this study
Karel	4461875593_R01C01	M	this study
Karel	4461875593_R01C02	M	this study
Karel	4461875593_R02C01	M	this study
Karel	4461875593_R02C02	M	this study
Karel	4461875605_R01C01	M	this study
Karel	4461875605_R01C02	M	this study
Karel	4461875605_R02C01	M	this study
Karel	4461875605_R02C02	M	this study
Karel	4461875606_R01C01	M	this study
Karel	4461875606_R01C02	M	this study
Karel	4461875606_R02C01	M	this study
Karel	4461875606_R02C02	M	this study
Karel	4461875619_R01C01	M	this study
Karel	4461875619_R01C02	M	this study
Karel	4461875619_R02C01	M	this study
Karel	4461875619_R02C02	M	this study
Karel	4461875656_R01C01	M	this study
Karel	4461875656_R01C02	M	this study
Karel	4461875656_R02C01	M	this study
Karel	4461875656_R02C02	M	this study
Karel	4461875657_R01C01	M	this study
Karel	4461875657_R01C02	M	this study
Karel	4461875657_R02C01	M	this study
Karel	4461875657_R02C02	M	this study
Karel	4461875712_R01C01	M	this study
Karel	4461875712_R01C02	M	this study
Karel	4461875712_R02C01	F	this study
Karel	4461875712_R02C02	M	this study
Kazakh	4257735210_A	F	this study
Kazakh	4257735210_B	F	this study
Kazakh	4257735225_A	M	this study
Kazakh	4257735225_B	F	this study
Kazakh	4257735304_A	M	this study
Kazakh	4257735304_B	F	this study
Kazakh	4257735306_A	F	this study
Kazakh	4257735306_B	F	this study
Kazakh	4257735316_A	F	this study
Kazakh	4257735316_B	F	this study
Kazakh	4257735317_A	F	this study
Kazakh	4257735317_B	M	this study
Kazakh	4257735318_A	M	this study
Kazakh	4257735318_B	M	this study
Kazakh	4257735359_A	F	this study
Kazakh	4257735359_B	F	this study
Kazakh	4257735578_A	M	this study
Kazakh	4257735578_B	M	this study
Kazakh	4257735597_A	M	this study
Kazakh	4257735597_B	F	this study
Kazakh	4257735607_A	F	this study
Kazakh	4257735608_A	M	this study
Kazakh	4257735608_B	M	this study
Kazakh	4257735688_A	M	this study
Kazakh	4257735688_B	F	this study
Kazakh	4257735689_A	F	this study
Kazakh	4257735689_B	M	this study
Kazakh	4257735690_A	F	this study
Kazakh	4257735690_B	F	this study
Kazakh	4257735734_A	F	this study
Kazakh	4257735734_B	F	this study
Kazakh	4257735772_A	F	this study
Kazakh	4257735772_B	M	this study
Kazakh	4257735773_A	M	this study
Kazakh	4257735773_B	F	this study
Kazakh	4257735779_A	F	this study
Kazakh	4257735779_B	F	this study
Kazakh	4257735780_A	M	this study
Kazakh	4257735780_B	M	this study
Kazakh	4257735837_B	M	this study
Kazakh	4257735844_A	F	this study
Kazakh	4257735844_B	F	this study
Kazakh	4257735845_A	M	this study
Kazakh	4257735845_B	F	this study
Kazakh	4257735846_A	F	this study
Kazakh	4257735846_B	F	this study
Kazakh	4257735854_A	M	this study
Kazakh	4257735854_B	M	this study
Ket	4459273546_R01C01	F	this study
Ket	4459273546_R01C02	M	this study
Ket	4459273546_R02C01	M	this study
Ket	4459273546_R02C02	F	this study
Ket	4459273570_R01C02	M	this study
Ket	4459273570_R02C02	F	this study
Ket	4459273584_R01C01	F	this study
Ket	4459273584_R01C02	F	this study
Ket	4459273584_R02C01	F	this study
Ket	4459273586_R01C01	F	this study
Ket	4459273586_R01C02	M	this study
Ket	4459273586_R02C01	F	this study
Ket	4459273587_R01C01	M	this study
Ket	4459273587_R01C02	M	this study
Ket	4459273587_R02C01	M	this study
Ket	4459273587_R02C02	M	this study
Ket	4459273588_R01C01	M	this study
Ket	4459273588_R01C02	M	this study
Ket	4459273588_R02C01	M	this study
Ket	4459273588_R02C02	M	this study
Ket	4459273589_R01C02	F	this study
Ket	4459273589_R02C01	F	this study
Ket	4459273589_R02C02	M	this study
Ket	4459273590_R01C01	M	this study
Ket	4459273590_R01C02	F	this study
Ket	4459273590_R02C01	M	this study
Ket	4459273590_R02C02	M	this study
Ket	4459273600_R01C01	M	this study
Ket	4459273600_R01C02	M	this study
Ket	4459273600_R02C01	F	this study
Ket	4459273600_R02C02	M	this study
Kirgiz	4252441651_B	M	this study
Kirgiz	4252441653_A	M	this study
Kirgiz	4252441653_B	M	this study
Kirgiz	4252441715_B	M	this study
Kirgiz_North	4461875041_R01C01	M	this study
Kirgiz_North	4461875041_R01C02	F	this study
Kirgiz_North	4461875041_R02C02	F	this study
Kirgiz_North	4461875297_R01C01	F	this study
Kirgiz_North	4461875297_R01C02	M	this study
Kirgiz_North	4461875297_R02C01	F	this study
Kirgiz_North	4461875297_R02C02	M	this study
Kirgiz_North	4461875301_R01C01	M	this study
Kirgiz_North	4461875301_R02C01	M	this study
Kirgiz_North	4461875424_R01C01	M	this study
Kirgiz_North	4461875424_R01C02	F	this study
Kirgiz_North	4461875424_R02C01	M	this study
Kirgiz_North	4461875424_R02C02	F	this study
Kirgiz_North	4461875461_R01C01	F	this study
Kirgiz_North	4461875461_R01C02	F	this study
Kirgiz_North	4461875461_R02C01	F	this study
Kirgiz_North	4461875461_R02C02	F	this study
Kirgiz_North	4461875524_R01C01	F	this study
Kirgiz_North	4461875524_R01C02	F	this study
Kirgiz_North	4461875524_R02C01	F	this study
Kirgiz_North	4461875524_R02C02	M	this study
Kirgiz_North	4493906116_R01C01	M	this study
Kirgiz_North	4493906116_R02C01	M	this study
Kirgiz_North	4493906116_R02C02	M	this study
Kirgiz_North	4493906457_R01C01	M	this study
Kirgiz_North	4493906457_R02C01	M	this study
Kirgiz_North	4493906457_R02C02	F	this study
Kirgiz_North	4493906459_R01C01	M	this study
Kirgiz_North	4493906459_R01C02	M	this study
Kirgiz_North	4493906459_R02C01	M	this study
Kirgiz_North	4493906459_R02C02	M	this study
Komi	4461875602_R01C01	M	this study
Komi	4461875602_R01C02	F	this study
Komi	4461875602_R02C01	F	this study
Komi	4461875602_R02C02	F	this study
Komi	4461875636_R01C01	F	this study
Komi	4461875636_R01C02	F	this study
Komi	4461875636_R02C01	F	this study
Komi	4461875636_R02C02	M	this study
Komi	4461875652_R01C01	F	this study
Komi	4461875652_R01C02	M	this study
Komi	4461875652_R02C01	F	this study
Komi	4461875652_R02C02	M	this study
Komi	4461875653_R01C01	F	this study
Komi	4461875653_R01C02	F	this study
Komi	4461875653_R02C01	F	this study
Komi	4461875653_R02C02	F	this study
Komi	4461875654_R01C01	F	this study
Komi	4461875654_R01C02	F	this study
Komi	4461875654_R02C01	F	this study
Komi	4461875654_R02C02	F	this study
Komi	4461875677_R01C01	F	this study
Komi	4461875677_R01C02	F	this study
Komi	4461875677_R02C01	F	this study
Komi	4461875677_R02C02	F	this study
Komi	4461875688_R01C01	F	this study
Komi	4461875688_R01C02	F	this study
Komi	4461875688_R02C01	F	this study
Komi	4461875688_R02C02	F	this study
Komi	4461875700_R01C01	M	this study
Komi	4461875700_R01C02	F	this study
Komi	4461875700_R02C01	F	this study
Komi	4461875700_R02C02	M	this study
Malta	MA1	M	this study
Megrel	4461875340_R01C01	M	this study
Megrel	4461875340_R01C02	M	this study
Megrel	4461875340_R02C01	M	this study
Megrel	4461875340_R02C02	M	this study
Megrel	4461875341_R01C01	M	this study
Megrel	4461875341_R01C02	M	this study
Megrel	4461875341_R02C01	M	this study
Megrel	4461875341_R02C02	M	this study
Megrel	4461875345_R01C01	M	this study
Megrel	4461875345_R01C02	M	this study
Megrel	4461875345_R02C01	M	this study
Megrel	4461875345_R02C02	M	this study
Megrel	4461875346_R01C01	M	this study
Megrel	4461875346_R01C02	M	this study
Megrel	4461875346_R02C01	M	this study
Megrel	4461875346_R02C02	M	this study
Megrel	4461875347_R01C01	M	this study
Megrel	4461875347_R01C02	M	this study
Megrel	4461875347_R02C01	M	this study
Megrel	4461875347_R02C02	M	this study
Megrel	4461875357_R01C01	M	this study
Megrel	4461875357_R01C02	M	this study
Megrel	4461875357_R02C01	M	this study
Megrel	4461875357_R02C02	M	this study
Megrel	4461875358_R01C01	M	this study
Megrel	4461875358_R01C02	M	this study
Megrel	4461875358_R02C01	M	this study
Megrel	4461875358_R02C02	M	this study
Megrel	4461875363_R01C01	M	this study
Megrel	4461875363_R01C02	M	this study
Megrel	4461875363_R02C01	M	this study
Megrel	4461875363_R02C02	F	this study
Megrel	4461875369_R01C01	F	this study
Megrel	4461875369_R01C02	M	this study
Megrel	4461875369_R02C01	M	this study
Megrel	4461875369_R02C02	M	this study
Moldovan	4461875725_R01C01	F	this study
Moldovan	4461875725_R01C02	M	this study
Moldovan	4461875725_R02C01	F	this study
Moldovan	4461875725_R02C02	M	this study
Moldovan	4461875746_R01C01	F	this study
Moldovan	4461875746_R01C02	M	this study
Moldovan	4461875746_R02C02	M	this study
Moldovan	4461875747_R01C01	M	this study
Moldovan	4461875747_R01C02	F	this study
Moldovan	4461875747_R02C01	F	this study
Moldovan	4461875747_R02C02	F	this study
Moldovan	4461875748_R01C01	F	this study
Moldovan	4461875748_R01C02	M	this study
Moldovan	4461875748_R02C01	M	this study
Moldovan	4461875748_R02C02	M	this study
Moldovan	4461875752_R02C01	M	this study
Moldovan	4461875752_R02C02	M	this study
Moldovan	4461875758_R01C02	F	this study
Moldovan	4461875758_R02C01	F	this study
Moldovan	4461875758_R02C02	F	this study
Moldovan	4461875780_R01C01	M	this study
Moldovan	4461875780_R01C02	F	this study
Moldovan	4461875780_R02C01	F	this study
Moldovan	4461875780_R02C02	M	this study
Moldovan	4461875806_R01C01	M	this study
Moldovan	4461875806_R01C02	F	this study
Moldovan	4461875806_R02C01	M	this study
Moldovan	4461875806_R02C02	M	this study
Moldovan	4461875849_R01C01	M	this study
Moldovan	4461875849_R01C02	M	this study
Moldovan	4461875849_R02C01	M	this study
Moldovan	4461875850_R01C01	M	this study
Mordva	4461875033_R01C01	M	this study
Mordva	4461875033_R01C02	M	this study
Mordva	4461875033_R02C01	M	this study
Mordva	4461875033_R02C02	M	this study
Mordva	4461875058_R01C01	M	this study
Mordva	4461875058_R01C02	M	this study
Mordva	4461875058_R02C01	M	this study
Mordva	4461875058_R02C02	M	this study
Mordva	4461875069_R01C01	M	this study
Mordva	4461875069_R01C02	M	this study
Mordva	4461875069_R02C01	M	this study
Mordva	4461875069_R02C02	M	this study
Mordva	4461875471_R01C02	M	this study
Mordva	4461875471_R02C02	M	this study
Mordva	4461875490_R01C01	M	this study
Mordva	4461875490_R01C02	M	this study
Mordva	4461875490_R02C01	M	this study
Mordva	4461875490_R02C02	M	this study
Mordva	4461875491_R01C01	M	this study
Mordva	4461875491_R01C02	M	this study
Mordva	4461875491_R02C01	M	this study
Mordva	4461875491_R02C02	M	this study
Mordva	4461875492_R01C02	M	this study
Mordva	4461875492_R02C01	M	this study
Mordva	4461875492_R02C02	M	this study
Mordva	4461875493_R01C01	M	this study
Mordva	4461875493_R01C02	M	this study
Mordva	4461875493_R02C01	M	this study
Mordva	4461875493_R02C02	M	this study
Mordva	4461875495_R01C01	M	this study
Mordva	4461875495_R01C02	M	this study
Mordva	4461875495_R02C01	M	this study
Mordva	4461875495_R02C02	M	this study
Neolithic	I0707	F	Mathieson et al. 2015
Neolithic	I0708	M	Mathieson et al. 2015
Neolithic	I0709	M	Mathieson et al. 2015
Neolithic	I0723	M	Mathieson et al. 2015
Neolithic	I0724	M	Mathieson et al. 2015
Neolithic	I0726	F	Mathieson et al. 2015
Neolithic	I0727	M	Mathieson et al. 2015
Neolithic	I0736	F	Mathieson et al. 2015
Neolithic	I0744	M	Mathieson et al. 2015
Neolithic	I0745	M	Mathieson et al. 2015
Neolithic	I0746	M	Mathieson et al. 2015
Neolithic	I1096	M	Mathieson et al. 2015
Neolithic	I1097	M	Mathieson et al. 2015
Neolithic	I1098	F	Mathieson et al. 2015
Neolithic	I1099	M	Mathieson et al. 2015
Neolithic	I1100	F	Mathieson et al. 2015
Neolithic	I1101	M	Mathieson et al. 2015
Neolithic	I1102	M	Mathieson et al. 2015
Neolithic	I1103	M	Mathieson et al. 2015
Neolithic	I1579	F	Mathieson et al. 2015
Neolithic	I1580	F	Mathieson et al. 2015
Neolithic	I1581	F	Mathieson et al. 2015
Neolithic	I1583	M	Mathieson et al. 2015
Neolithic	I1585	F	Mathieson et al. 2015
Osetin	4461875418_R01C02	M	this study
Osetin	4461875418_R02C02	M	this study
Osetin	4461875432_R01C01	M	this study
Osetin	4461875432_R01C02	M	this study
Osetin	4461875432_R02C01	M	this study
Osetin	4461875432_R02C02	M	this study
Osetin	4461875434_R01C01	M	this study
Osetin	4461875434_R01C02	M	this study
Osetin	4461875434_R02C01	M	this study
Osetin	4461875434_R02C02	M	this study
Osetin	4461875438_R01C01	M	this study
Osetin	4461875438_R01C02	M	this study
Osetin	4461875438_R02C01	M	this study
Osetin	4461875438_R02C02	M	this study
Osetin	4461875439_R01C01	M	this study
Osetin	4461875439_R01C02	M	this study
Osetin	4461875439_R02C01	M	this study
Osetin	4461875439_R02C02	M	this study
Osetin	4461875441_R01C01	M	this study
Osetin	4461875441_R01C02	M	this study
Osetin	4461875441_R02C01	M	this study
Osetin	4461875441_R02C02	M	this study
Osetin	4461875444_R01C01	M	this study
Osetin	4461875444_R01C02	M	this study
Osetin	4461875444_R02C01	M	this study
Osetin	4461875444_R02C02	M	this study
Osetin	4461875467_R01C01	M	this study
Osetin	4461875467_R01C02	M	this study
Osetin	4461875467_R02C02	M	this study
Osetin	4461875468_R01C01	M	this study
Osetin	4461875468_R01C02	M	this study
Osetin	4461875468_R02C01	M	this study
Osetin	4461875468_R02C02	M	this study
Osetin	4461875471_R01C01	M	this study
Osetin	4461875471_R02C01	F	this study
Russian_NSK	4159588086_A	F	this study
Russian_NSK	4159588086_B	F	this study
Russian_NSK	4159588297_A	F	this study
Russian_NSK	4159588297_B	M	this study
Russian_NSK	4159588392_A	F	this study
Russian_NSK	4159588392_B	M	this study
Russian_NSK	4159588416_A	F	this study
Russian_NSK	4159588416_B	F	this study
Russian_NSK	4159588417_A	F	this study
Russian_NSK	4159588417_B	M	this study
Russian_NSK	4159588431_A	F	this study
Russian_NSK	4159588431_B	F	this study
Russian_NSK	4159588644_A	M	this study
Russian_NSK	4159588644_B	F	this study
Russian_NSK	4159588645_A	F	this study
Russian_NSK	4159588645_B	F	this study
Russian_NSK	4159588678_A	M	this study
Russian_NSK	4159588678_B	M	this study
Russian_NSK	4159588694_A	F	this study
Russian_NSK	4159588694_B	M	this study
Russian_NSK	4159588737_A	M	this study
Russian_NSK	4159588737_B	F	this study
Russian_NSK	4159588752_A	F	this study
Russian_NSK	4159588752_B	M	this study
Russian_NSK	4159588824_B	F	this study
Russian_NSK	4159588825_A	F	this study
Russian_NSK	4159588825_B	M	this study
Russian_NSK	4159588826_A	M	this study
Russian_NSK	4159588826_B	F	this study
Russian_NSK	4159588837_A	M	this study
Russian_NSK	4159588837_B	F	this study
Russian_NSK	4159588856_A	M	this study
Russian_NSK	4159588856_B	F	this study
Russian_NSK	4159588868_A	M	this study
Russian_NSK	4159588868_B	F	this study
Russian_NSK	4159588877_A	M	this study
Russian_NSK	4159588877_B	F	this study
Russian_NSK	4159588898_A	M	this study
Russian_NSK	4159588898_B	M	this study
Russian_STV	4257735504_A	F	this study
Russian_STV	4257735504_B	F	this study
Russian_STV	4257735530_A	F	this study
Russian_STV	4257735530_B	F	this study
Russian_STV	4257735538_A	F	this study
Russian_STV	4257735538_B	F	this study
Russian_STV	4257735539_A	F	this study
Russian_STV	4257735539_B	F	this study
Russian_STV	4257735607_B	F	this study
Russian_STV	4257735609_B	F	this study
Russian_STV	4257735613_A	F	this study
Russian_STV	4257735613_B	M	this study
Russian_STV	4257735614_A	F	this study
Russian_STV	4257735614_B	F	this study
Russian_STV	4257735622_A	F	this study
Russian_STV	4257735622_B	F	this study
Russian_STV	4257735639_A	F	this study
Russian_STV	4257735639_B	F	this study
Russian_STV	4257735651_A	F	this study
Russian_STV	4257735651_B	F	this study
Russian_STV	4257735663_A	F	this study
Russian_STV	4257735663_B	F	this study
Russian_STV	4257735802_A	M	this study
Russian_STV	4257735802_B	M	this study
Russian_STV	4257735829_A	M	this study
Russian_STV	4257735829_B	M	this study
Russian_STV	4257735830_A	F	this study
Russian_STV	4257735830_B	F	this study
Russian_STV	4257735836_B	F	this study
Russian_STV	4257735849_A	M	this study
Russian_STV	4257735849_B	M	this study
Russian_STV	4257735850_A	M	this study
Russian_STV	4257735850_B	F	this study
Russian_STV	4257735851_A	F	this study
Russian_STV	4257735851_B	F	this study
Russian_STV	4257735852_A	F	this study
Russian_STV	4257735852_B	F	this study
Russian_STV	4257735853_A	F	this study
Russian_STV	4257735853_B	F	this study
Russian_STV	4257735872_A	M	this study
Russian_STV	4257735872_B	F	this study
Tatar	4461875876_R01C02	M	this study
Tatar	4461875876_R02C01	M	this study
Tatar	4461875876_R02C02	M	this study
Tatar	4461875881_R01C01	M	this study
Tatar	4461875850_R01C02	M	this study
Tatar	4461875850_R02C01	M	this study
Tatar	4461875850_R02C02	M	this study
Tatar	4461875851_R01C01	M	this study
Tatar	4461875851_R01C02	M	this study
Tatar	4461875851_R02C01	M	this study
Tatar	4461875851_R02C02	M	this study
Tatar	4461875861_R01C01	M	this study
Tatar	4461875861_R01C02	M	this study
Tatar	4461875861_R02C01	M	this study
Tatar	4461875861_R02C02	M	this study
Tatar	4461875862_R01C01	M	this study
Tatar	4461875862_R01C02	M	this study
Tatar	4461875862_R02C01	M	this study
Tatar	4461875862_R02C02	M	this study
Tatar	4461875876_R01C01	M	this study
Tatar	4459273536_R01C01	M	this study
Tatar	4459273536_R01C02	M	this study
Tatar	4459273536_R02C01	M	this study
Tatar	4459273536_R02C02	M	this study
Tatar	4459273538_R01C01	M	this study
Tatar	4459273538_R01C02	M	this study
Tatar	4459273538_R02C01	M	this study
Tatar	4459273538_R02C02	M	this study
Tatar	4459273542_R01C01	M	this study
Tatar	4459273542_R01C02	M	this study
Tatar	4459273542_R02C01	M	this study
Tatar	4459273542_R02C02	M	this study
Tatar	4459273543_R01C01	M	this study
Tatar	4459273543_R01C02	M	this study
Tatar	4459273543_R02C01	M	this study
Tatar	4459273543_R02C02	M	this study
Tatar	4459273545_R01C01	M	this study
Tatar	4459273545_R01C02	M	this study
Tatar	4459273545_R02C01	M	this study
Tatar	4461875881_R02C01	M	this study
Tatar	4461875881_R02C02	M	this study
TSI	NA20502	n/a	1000 Genomes
TSI	NA20503	n/a	1000 Genomes
TSI	NA20504	n/a	1000 Genomes
TSI	NA20505	n/a	1000 Genomes
TSI	NA20506	n/a	1000 Genomes
TSI	NA20507	n/a	1000 Genomes
TSI	NA20508	n/a	1000 Genomes
TSI	NA20509	n/a	1000 Genomes
TSI	NA20510	n/a	1000 Genomes
TSI	NA20511	n/a	1000 Genomes
TSI	NA20512	n/a	1000 Genomes
TSI	NA20513	n/a	1000 Genomes
TSI	NA20514	n/a	1000 Genomes
TSI	NA20515	n/a	1000 Genomes
TSI	NA20516	n/a	1000 Genomes
TSI	NA20517	n/a	1000 Genomes
TSI	NA20518	n/a	1000 Genomes
TSI	NA20519	n/a	1000 Genomes
TSI	NA20520	n/a	1000 Genomes
TSI	NA20521	n/a	1000 Genomes
TSI	NA20522	n/a	1000 Genomes
TSI	NA20524	n/a	1000 Genomes
TSI	NA20525	n/a	1000 Genomes
TSI	NA20526	n/a	1000 Genomes
TSI	NA20527	n/a	1000 Genomes
TSI	NA20528	n/a	1000 Genomes
TSI	NA20529	n/a	1000 Genomes
TSI	NA20530	n/a	1000 Genomes
TSI	NA20531	n/a	1000 Genomes
TSI	NA20532	n/a	1000 Genomes
Tuva	4481622799_R02C02	M	this study
Tuva	4481622800_R01C01	M	this study
Tuva	4481622800_R01C02	M	this study
Tuva	4481622800_R02C01	M	this study
Tuva	4481622800_R02C02	M	this study
Tuva	4481622805_R01C02	M	this study
Tuva	4481622805_R02C01	M	this study
Tuva	4481622805_R02C02	M	this study
Tuva	4481622807_R01C01	M	this study
Tuva	4481622807_R02C01	M	this study
Tuva	4481622807_R02C02	M	this study
Tuva	4481622837_R02C02	M	this study
Tuva	4481622838_R01C01	M	this study
Tuva	4481622838_R01C02	M	this study
Tuva	4481622838_R02C01	M	this study
Tuva	4481622838_R02C02	M	this study
Tuva	4481622839_R01C01	M	this study
Tuva	4481622839_R02C01	M	this study
Tuva	4481622839_R02C02	M	this study
Tuva	4481622840_R01C01	M	this study
Tuva	4481622840_R02C01	M	this study
Tuva	4481622840_R02C02	M	this study
Tuva	4481622841_R01C01	M	this study
Tuva	4481622841_R01C02	M	this study
Tuva	4481622841_R02C01	M	this study
Tuva	4481622841_R02C02	M	this study
Tuva	4481622859_R01C01	M	this study
Tuva	4481622859_R01C02	M	this study
Tuva	4481622859_R02C01	M	this study
Tuva	4481622859_R02C02	M	this study
Tuva	4481622860_R01C01	M	this study
Tuva	4481622860_R01C02	M	this study
Tuva	4481622860_R02C02	M	this study
Tuva	4481622894_R01C01	M	this study
Tuva	4481622894_R02C01	M	this study
Tuva	4481622894_R02C02	M	this study
Tuva	4481622897_R01C01	M	this study
Tuva	4481622897_R01C02	M	this study
Tuva	4481622897_R02C01	M	this study
Tuva	4481622897_R02C02	M	this study
Tuva	4481622899_R01C01	M	this study
Tuva	4481622899_R01C02	M	this study
Tuva	4481622899_R02C01	M	this study
Tuva	4481622899_R02C02	M	this study
Udmurt	4459273139_R01C02	F	this study
Udmurt	4459273139_R02C01	F	this study
Udmurt	4459273152_R01C01	F	this study
Udmurt	4459273152_R01C02	F	this study
Udmurt	4459273152_R02C02	F	this study
Udmurt	4459273153_R01C01	F	this study
Udmurt	4459273153_R01C02	M	this study
Udmurt	4459273153_R02C01	M	this study
Udmurt	4459273153_R02C02	F	this study
Udmurt	4459273154_R01C02	M	this study
Udmurt	4459273154_R02C01	F	this study
Udmurt	4459273154_R02C02	M	this study
Udmurt	4459273156_R01C02	M	this study
Udmurt	4459273156_R02C01	M	this study
Udmurt	4459273156_R02C02	M	this study
Udmurt	4459273167_R01C02	M	this study
Udmurt	4459273167_R02C01	M	this study
Udmurt	4459273168_R02C02	M	this study
Udmurt	4459273169_R01C01	F	this study
Udmurt	4459273169_R01C02	M	this study
Udmurt	4459273169_R02C01	M	this study
Udmurt	4459273169_R02C02	M	this study
Udmurt	4459273519_R01C01	M	this study
Udmurt	4459273519_R01C02	M	this study
Udmurt	4459273519_R02C01	M	this study
Udmurt	4459273519_R02C02	M	this study
Udmurt	4459273520_R01C01	M	this study
Udmurt	4459273520_R01C02	M	this study
Udmurt	4459273520_R02C01	M	this study
Udmurt	4459273520_R02C02	M	this study
Ukrainian	4461875586_R01C02	M	this study
Ukrainian	4461875586_R02C02	M	this study
Ukrainian	4461875587_R01C01	M	this study
Ukrainian	4461875587_R01C02	M	this study
Ukrainian	4461875587_R02C01	M	this study
Ukrainian	4461875587_R02C02	M	this study
Ukrainian	4461875588_R01C01	M	this study
Ukrainian	4461875588_R01C02	M	this study
Ukrainian	4461875588_R02C01	M	this study
Ukrainian	4461875588_R02C02	F	this study
Ukrainian	4461875589_R01C01	M	this study
Ukrainian	4461875589_R01C02	M	this study
Ukrainian	4461875589_R02C01	M	this study
Ukrainian	4461875589_R02C02	M	this study
Ukrainian	4461875590_R01C01	M	this study
Ukrainian	4461875590_R01C02	M	this study
Ukrainian	4461875590_R02C01	M	this study
Ukrainian	4461875590_R02C02	M	this study
Ukrainian	4461875592_R01C01	M	this study
Ukrainian	4461875592_R01C02	M	this study
Ukrainian	4461875592_R02C01	M	this study
Ukrainian	4461875592_R02C02	M	this study
Ukrainian	4461875595_R01C01	M	this study
Ukrainian	4461875595_R01C02	F	this study
Ukrainian	4461875595_R02C01	M	this study
Ukrainian	4461875595_R02C02	M	this study
Ukrainian	4461875597_R01C01	M	this study
Ukrainian	4461875597_R01C02	M	this study
Ukrainian	4461875597_R02C01	M	this study
Ukrainian	4461875597_R02C02	M	this study
Ukrainian	4461875835_R01C01	M	this study
Ukrainian	4461875835_R01C02	M	this study
Ukrainian	4461875835_R02C01	M	this study
Ukrainian	4461875835_R02C02	M	this study
Ukrainian	4461875836_R01C01	M	this study
Ukrainian	4461875836_R02C01	M	this study
Uzbek	4459273477_R01C02	F	this study
Uzbek	4459273477_R02C01	M	this study
Uzbek	4459273477_R02C02	M	this study
Uzbek	4459273478_R01C01	F	this study
Uzbek	4459273478_R01C02	M	this study
Uzbek	4459273478_R02C01	F	this study
Uzbek	4459273478_R02C02	M	this study
Uzbek	4459273479_R01C01	M	this study
Uzbek	4459273479_R01C02	M	this study
Uzbek	4459273479_R02C01	M	this study
Uzbek	4459273479_R02C02	M	this study
Uzbek	4459273495_R01C01	M	this study
Uzbek	4459273495_R01C02	M	this study
Uzbek	4459273495_R02C01	F	this study
Uzbek	4459273495_R02C02	F	this study
Uzbek	4459273506_R01C01	F	this study
Uzbek	4459273506_R01C02	F	this study
Uzbek	4459273506_R02C01	F	this study
Uzbek	4459273506_R02C02	M	this study
Uzbek	4459273507_R01C01	F	this study
Uzbek	4459273507_R01C02	F	this study
Uzbek	4459273507_R02C01	F	this study
Uzbek	4459273507_R02C02	F	this study
Uzbek	4459273508_R01C01	M	this study
Uzbek	4459273508_R01C02	M	this study
Uzbek	4459273508_R02C01	M	this study
Uzbek	4459273508_R02C02	F	this study
Uzbek	4459273513_R01C01	F	this study
Uzbek	4459273513_R01C02	F	this study
Uzbek	4459273513_R02C01	F	this study
Uzbek	4459273513_R02C02	F	this study
Uzbek	4459273514_R01C01	M	this study
Uzbek	4459273514_R01C02	F	this study
Uzbek	4459273514_R02C01	F	this study
Uzbek	4459273514_R02C02	F	this study
Uzbek	4459273518_R01C01	M	this study
Uzbek	4459273518_R01C02	F	this study
Uzbek	4459273518_R02C01	F	this study
Uzbek	4459273518_R02C02	F	this study
Yakut	4189242360_A	F	this study
Yakut	4189242360_B	F	this study
Yakut	4189242403_A	M	this study
Yakut	4189242403_B	M	this study
Yakut	4189242404_A	F	this study
Yakut	4189242404_B	F	this study
Yakut	4189242429_A	F	this study
Yakut	4189242429_B	F	this study
Yakut	4247625673_B	F	this study
Yakut	4247625674_A	M	this study
Yakut	4247625674_B	M	this study
Yakut	4247625715_A	F	this study
Yakut	4247625715_B	F	this study
Yakut	4247625716_A	F	this study
Yakut	4247625717_A	M	this study
Yakut	4247625717_B	F	this study
Yakut	4247625785_A	F	this study
Yakut	4247625785_B	F	this study
Yakut	4247625878_A	M	this study
Yakut	4247625878_B	F	this study
Yakut	4247625885_A	M	this study
Yakut	4247625885_B	F	this study
Yakut	4252441358_A	M	this study
Yakut	4252441358_B	M	this study
Yakut	4252441455_A	F	this study
Yakut	4252441455_B	M	this study
Yakut	4252441456_A	F	this study
Yakut	4252441457_A	F	this study
Yakut	4252441457_B	F	this study
Yakut	4252441491_A	M	this study
Yakut	4252441491_B	F	this study
Yakut	4252441590_A	F	this study
Yakut	4252441590_B	F	this study
Yakut	4252441591_A	F	this study
Yakut	4252441591_B	F	this study
Yakut	4252441596_A	F	this study
Yakut	4252441596_B	F	this study
Yakut	4252441599_A	F	this study
Yakut	4252441599_B	F	this study
Yakut	4252441600_A	M	this study
Yakut	4252441600_B	F	this study
Yakut	4252441601_A	F	this study
Yakut	4252441601_B	F	this study
Yakut	4252441619_A	F	this study
Yakut	4252441619_B	F	this study
YRI	NA18486	n/a	1000 Genomes
YRI	NA18488	n/a	1000 Genomes
YRI	NA18489	n/a	1000 Genomes
YRI	NA18498	n/a	1000 Genomes
YRI	NA18499	n/a	1000 Genomes
YRI	NA18501	n/a	1000 Genomes
YRI	NA18502	n/a	1000 Genomes
YRI	NA18504	n/a	1000 Genomes
YRI	NA18505	n/a	1000 Genomes
YRI	NA18507	n/a	1000 Genomes
YRI	NA18508	n/a	1000 Genomes
YRI	NA18510	n/a	1000 Genomes
YRI	NA18511	n/a	1000 Genomes
YRI	NA18516	n/a	1000 Genomes
YRI	NA18517	n/a	1000 Genomes
YRI	NA18519	n/a	1000 Genomes
YRI	NA18520	n/a	1000 Genomes
YRI	NA18522	n/a	1000 Genomes
YRI	NA18523	n/a	1000 Genomes
YRI	NA18853	n/a	1000 Genomes
YRI	NA18856	n/a	1000 Genomes
YRI	NA18858	n/a	1000 Genomes
YRI	NA18861	n/a	1000 Genomes
YRI	NA18864	n/a	1000 Genomes
YRI	NA18865	n/a	1000 Genomes
YRI	NA18867	n/a	1000 Genomes
YRI	NA18868	n/a	1000 Genomes
YRI	NA18870	n/a	1000 Genomes
YRI	NA18871	n/a	1000 Genomes
YRI	NA18873	n/a	1000 Genomes

## Sheet: Supplementary Table 2
K=9	family	sample	K1	K2	K3	K4	K5	K6	K7	K8	K9
	1952	Loschbour	0.025763	1e-05	0.974167	1e-05	1e-05	1e-05	1e-05	1e-05	1e-05
	1953	LBK380	0.00175	1e-05	0.302567	1e-05	1e-05	1e-05	0.67266	1e-05	0.022973
	1954	Mez1	0.261809	1e-05	0.161176	1e-05	1e-05	0.015931	0.493605	1e-05	0.06744
	1955	Otzi	0.00824	1e-05	0.409168	1e-05	1e-05	1e-05	0.582533	1e-05	1e-05
	1956	Saqqaq	0.194134	1e-05	0.044604	0.560653	1e-05	0.060196	0.083432	0.015983	0.040978
	1957	MA1	1e-05	0.224913	0.220361	0.103088	0.349556	0.012337	0.065203	0.024522	1e-05
	1958	AG2	1e-05	0.18512	0.268863	0.029591	0.446679	1e-05	0.069708	1e-05	1e-05
	1959	Skoglund_HG	1e-05	1e-05	0.791934	1e-05	1e-05	0.175747	0.03226	1e-05	1e-05
	1960	Skoglund_farmer	1e-05	1e-05	0.533066	1e-05	1e-05	0.079077	0.387798	1e-05	1e-05
	1961	Motala_merge	1e-05	1e-05	0.975732	0.024198	1e-05	1e-05	1e-05	1e-05	1e-05
	1962	Motala12	1e-05	1e-05	0.962089	1e-05	1e-05	0.021701	1e-05	0.01615	1e-05
	1963	LaBrana	0.049239	1e-05	0.950691	1e-05	1e-05	1e-05	1e-05	1e-05	1e-05
	Abhaz	4459273137_R01C01	1e-05	0.01805	0.256192	0.023018	0.064512	0.03089	0.591592	0.012081	0.003656
	Abhaz	4459273137_R01C02	1e-05	1e-05	0.007507	0.011263	0.042135	0.012251	0.864905	0.029488	0.032431
	Abhaz	4459273137_R02C01	1e-05	0.031776	0.062451	1e-05	0.030162	1e-05	0.81219	0.008764	0.054627
	Abhaz	4459273137_R02C02	1e-05	0.020474	0.007342	0.025683	0.026298	0.013285	0.871015	0.026232	0.009661
	Abhaz	4459273138_R01C01	0.030074	0.033238	0.003943	1e-05	0.023423	0.042118	0.829275	0.01221	0.02571
	Abhaz	4459273138_R01C02	1e-05	0.024197	1e-05	0.001523	0.046362	0.016235	0.851981	0.025003	0.034679
	Abhaz	4459273138_R02C01	0.031793	0.024628	0.009866	0.003006	0.026198	0.030434	0.858829	0.007533	0.007713
	Abhaz	4459273138_R02C02	0.023518	0.010753	0.016494	0.021208	0.028073	0.042654	0.847536	0.009754	1e-05
	Abhaz	4475687277_R01C01	0.026597	0.010857	0.016426	0.007782	1e-05	0.053314	0.846832	0.037977	0.000205
	Abhaz	4475687277_R01C02	0.00063	0.03957	0.033335	0.026389	0.045477	0.01699	0.806478	0.031121	1e-05
	Abhaz	4475687277_R02C01	0.026735	0.027848	0.019567	0.003254	1e-05	0.021197	0.859504	0.026712	0.015172
	Abhaz	4475687277_R02C02	0.032447	0.022897	0.037986	0.004316	0.040274	0.027354	0.812129	0.016539	0.006057
	Abhaz	4475687297_R01C01	1e-05	0.007499	1e-05	1e-05	0.042686	0.056144	0.857187	0.019504	0.01695
	Abhaz	4475687297_R01C02	1e-05	0.072597	1e-05	0.012492	1e-05	0.027686	0.871401	0.013047	0.002745
	Abhaz	4475687297_R02C01	1e-05	1e-05	0.008545	0.016233	0.004161	0.037502	0.880148	0.009967	0.043424
	Abhaz	4475687297_R02C02	1e-05	0.017855	0.00345	0.016395	0.018049	0.027486	0.875119	0.011013	0.030623
	Abhaz	4475687349_R01C01	0.005791	0.025504	0.016168	0.01706	0.011124	0.010359	0.852358	0.034221	0.027417
	Abhaz	4475687349_R01C02	1e-05	1e-05	0.010288	0.026086	1e-05	0.013874	0.904539	0.005085	0.040099
	Abhaz	4475687349_R02C01	0.037476	0.015787	0.028343	0.003278	0.016845	0.032763	0.817504	0.04058	0.007425
	Abhaz	4475687349_R02C02	0.045725	0.005119	1e-05	1e-05	0.045021	0.034888	0.840146	0.020506	0.008575
	Abhaz	4475687350_R01C01	0.034742	0.019305	0.032464	0.020752	1e-05	0.045267	0.828453	0.009153	0.009855
	Abhaz	4475687350_R01C02	0.023282	0.019896	0.019589	0.001829	0.004811	0.02984	0.853597	0.038411	0.008746
	Abhaz	4475687350_R02C01	0.044086	0.008414	0.162832	0.008969	0.009844	0.012855	0.731647	0.001535	0.019818
	Abhaz	4475687350_R02C02	0.027185	1e-05	0.000706	0.013469	0.02507	0.021377	0.869749	0.042425	1e-05
	Abhaz	4475687351_R01C01	1e-05	0.017321	0.019779	0.021501	0.002578	0.008371	0.893419	0.014324	0.022697
	Abhaz	4475687351_R01C02	1e-05	0.041483	0.016732	1e-05	1e-05	0.021482	0.877459	0.010682	0.032133
	Abhaz	4475687351_R02C01	0.007462	0.016312	0.008301	0.019142	0.04552	0.021621	0.821239	0.016389	0.044014
	Abhaz	4475687351_R02C02	0.00747	0.034987	1e-05	0.024444	0.035042	0.025274	0.85269	0.020072	1e-05
	Abhaz	4475687460_R01C01	0.054155	0.007447	0.012141	0.024231	0.001682	0.016817	0.847176	0.036342	1e-05
	Abhaz	4475687460_R01C02	0.024386	0.040228	0.020267	0.006922	0.022936	0.018995	0.831214	0.035043	1e-05
	Abhaz	4475687460_R02C01	0.037719	0.022109	0.00467	0.010718	0.014811	0.031464	0.854589	0.018305	0.005615
	Abhaz	4475687460_R02C02	0.014248	0.015968	0.125064	0.005367	0.04434	1e-05	0.75047	0.020336	0.024198
	Abhaz	4475687462_R01C01	0.02796	0.012904	0.034193	0.021138	0.011465	0.019934	0.829183	0.040258	0.002966
	Abhaz	4475687462_R01C02	0.023332	1e-05	0.029709	0.02474	0.037068	0.023835	0.83046	0.000544	0.030302
	Abhaz	4475687462_R02C01	1e-05	0.032306	0.014421	0.015039	0.003734	1e-05	0.87794	0.023134	0.033406
	Abhaz	4475687462_R02C02	0.017815	0.039895	0.016479	0.020875	1e-05	0.029076	0.849202	0.009827	0.01682
	Adygei	4461875232_R01C01	0.034981	0.019594	0.081792	0.020661	0.035835	0.031338	0.764885	0.010904	1e-05
	Adygei	4461875232_R01C02	1e-05	0.043264	0.082731	0.005899	0.024993	0.029443	0.772109	1e-05	0.041541
	Adygei	4461875232_R02C01	0.058689	0.030613	0.092303	1e-05	0.042152	0.032964	0.719073	0.024187	1e-05
	Adygei	4461875232_R02C02	0.012601	0.05485	0.021507	0.005868	0.042047	0.034513	0.791654	0.027686	0.009274
	Adygei	4461875247_R01C01	0.036508	0.036541	0.067809	0.013715	0.003306	0.00949	0.812206	0.020415	1e-05
	Adygei	4461875247_R01C02	0.016833	0.038174	0.065271	0.02577	0.031718	0.032741	0.759654	0.014613	0.015225
	Adygei	4461875247_R02C01	0.015044	1e-05	0.081742	0.025834	0.044733	0.023834	0.73763	0.020283	0.050889
	Adygei	4461875247_R02C02	0.00104	0.010915	0.079807	0.043694	0.039276	0.023047	0.753788	0.030573	0.01786
	Adygei	4461875261_R01C01	1e-05	0.031449	0.047402	0.02728	0.005788	0.017988	0.805377	0.031634	0.033071
	Adygei	4461875261_R01C02	1e-05	0.069778	0.037161	0.000501	0.063413	0.045285	0.768632	0.01521	1e-05
	Adygei	4461875261_R02C01	0.037181	0.046002	0.091937	1e-05	0.029907	0.02022	0.750635	0.010642	0.013466
	Adygei	4461875261_R02C02	0.05275	0.050837	0.234802	1e-05	0.075576	0.03581	0.508563	0.037697	0.003956
	Adygei	4461875262_R01C01	0.006739	0.016886	0.067299	0.015726	0.046585	1e-05	0.790433	0.02798	0.028343
	Adygei	4461875262_R01C02	0.024154	0.04185	0.082074	0.010219	0.045474	0.035195	0.731161	0.020774	0.009099
	Adygei	4461875262_R02C01	0.037321	0.056197	0.063686	0.010177	0.045191	0.042745	0.70384	0.036772	0.004072
	Adygei	4461875262_R02C02	0.020216	0.031908	0.074139	0.009431	0.044028	0.034002	0.760378	0.007075	0.018823
	Adygei	4461875263_R01C01	0.048443	0.021257	0.084666	1e-05	0.050842	0.031914	0.747975	0.004334	0.010558
	Adygei	4461875263_R01C02	0.027737	0.023507	0.085213	0.02506	1e-05	0.037032	0.754285	0.016114	0.031043
	Adygei	4461875263_R02C01	0.003865	0.038655	0.062819	0.020734	0.057419	0.030485	0.746428	0.035402	0.004192
	Adygei	4461875263_R02C02	0.008733	0.046095	0.106862	0.012922	0.060546	0.013604	0.705416	0.021568	0.024253
	Adygei	4461875269_R01C01	0.004059	0.03771	0.048379	0.02318	0.063603	0.022692	0.772064	0.012239	0.016073
	Adygei	4461875269_R01C02	0.021755	0.032649	0.046791	0.034574	0.062338	0.024637	0.764465	0.006837	0.005955
	Adygei	4461875269_R02C01	0.015686	0.018821	0.089755	0.027862	0.033124	0.015412	0.767656	0.031675	1e-05
	Adygei	4461875269_R02C02	0.035062	0.014803	0.062697	0.024347	0.027724	0.042927	0.778725	0.013705	1e-05
	Adygei	4461875276_R01C01	0.039444	0.013472	0.060538	0.027525	0.018327	0.034649	0.797596	0.008439	1e-05
	Adygei	4461875276_R01C02	0.024605	0.045908	0.040663	0.012204	0.071428	0.038616	0.755088	0.011479	1e-05
	Adygei	4461875276_R02C01	0.042395	0.053071	0.094463	0.032029	0.019031	0.019965	0.733203	0.00248	0.003363
	Adygei	4461875276_R02C02	0.046474	0.043856	0.04933	0.00084	0.035481	0.036528	0.761263	0.026217	1e-05
	Adygei	4461875278_R01C01	0.034778	0.01448	0.074637	0.013808	0.025928	0.029168	0.768701	0.00792	0.030581
	Adygei	4461875278_R01C02	1e-05	0.044712	0.021963	0.021032	0.024683	0.05542	0.794073	1e-05	0.038097
	Adygei	4461875278_R02C01	0.016103	0.029953	0.045471	0.009489	0.00137	0.045402	0.803507	0.004611	0.044094
	Adygei	4461875278_R02C02	0.043478	0.02874	0.073126	0.019343	0.030805	0.040256	0.748254	0.015988	1e-05
	Adygei	4461875300_R01C01	0.028007	0.046466	0.064112	0.026018	0.043974	0.012729	0.743918	0.034765	1e-05
	Adygei	4461875300_R01C02	0.007911	0.050381	0.107057	0.009492	0.0465	1e-05	0.735962	0.037791	0.004895
	Adygei	4461875300_R02C01	0.025437	0.025129	0.071243	1e-05	0.022453	0.023736	0.765583	0.034351	0.032058
	Adygei	4461875300_R02C02	0.00548	0.03998	0.084533	0.021025	0.034379	1e-05	0.764496	0.044304	0.005793
	Chechen	4461875070_R01C01	8e-05	0.076471	0.030604	0.017673	0.145878	0.016052	0.698315	0.014917	1e-05
	Chechen	4461875070_R01C02	1e-05	0.015013	1e-05	0.002548	0.297361	1e-05	0.685028	1e-05	1e-05
	Chechen	4461875070_R02C01	1e-05	0.036514	1e-05	1e-05	0.26823	1e-05	0.684797	1e-05	0.010409
	Chechen	4461875070_R02C02	0.020906	0.019267	0.069805	1e-05	0.133848	0.017553	0.697891	1e-05	0.040711
	Chechen	4461875071_R01C01	1e-05	0.036451	0.077169	0.021831	0.116191	0.040338	0.690287	0.017712	1e-05
	Chechen	4461875071_R01C02	1e-05	0.027458	0.079535	0.012188	0.10287	0.00232	0.724642	0.046998	0.003979
	Chechen	4461875071_R02C01	1e-05	0.009269	0.066793	0.020066	0.108502	0.055946	0.713392	0.016881	0.009142
	Chechen	4461875071_R02C02	0.027076	0.059723	0.050213	0.004667	0.149606	0.01606	0.671101	0.021544	1e-05
	Chechen	4461875089_R01C01	0.019363	1e-05	0.060709	0.02105	0.127285	0.026596	0.713926	0.022579	0.008482
	Chechen	4461875089_R01C02	1.3e-05	0.028073	0.073838	1e-05	0.115392	0.029278	0.699896	0.03316	0.020339
	Chechen	4461875089_R02C01	0.02239	0.028242	0.086241	0.01843	0.128611	0.028965	0.680682	0.006429	1e-05
	Chechen	4461875089_R02C02	0.011069	0.03357	0.07076	0.022072	0.114842	0.021025	0.713296	1e-05	0.013357
	Chechen	4461875102_R01C01	0.0141	0.064003	0.085435	0.025792	0.083024	0.015817	0.68696	0.024859	1e-05
	Chechen	4461875102_R01C02	1e-05	0.010579	1e-05	0.011843	0.284974	0.031054	0.661511	1e-05	1e-05
	Chechen	4461875102_R02C01	0.023751	0.049471	0.067817	0.030411	0.152597	1e-05	0.673731	1e-05	0.002202
	Chechen	4461875102_R02C02	0.040494	0.028404	0.042557	1e-05	0.101342	0.027717	0.735573	0.023893	1e-05
	Chechen	4461875103_R01C01	0.005029	0.024491	0.055733	0.006094	0.131807	0.0398	0.708026	0.008259	0.020761
	Chechen	4461875103_R01C02	0.005671	0.036541	0.062866	0.011037	0.10924	0.023925	0.707221	0.007459	0.036039
	Chechen	4461875103_R02C01	0.068929	0.002701	0.175953	0.023282	0.207582	0.022338	0.412475	0.041138	0.045603
	Chechen	4461875103_R02C02	0.016148	0.00867	1e-05	0.000731	0.293452	1e-05	0.66261	0.018359	1e-05
	Chechen	4461875202_R01C01	0.008361	0.006987	0.081298	0.037045	0.100113	0.021281	0.725431	0.008785	0.010699
	Chechen	4461875202_R01C02	0.004384	0.04598	0.045903	0.020771	0.135572	0.030581	0.702845	0.013955	1e-05
	Chechen	4461875202_R02C01	0.01438	0.02167	0.083638	1e-05	0.150415	0.001893	0.700502	0.027483	1e-05
	Chechen	4461875202_R02C02	0.016224	0.041337	0.042865	0.014483	0.153275	0.032625	0.699172	1e-05	1e-05
	Chechen	4461875203_R01C01	1e-05	0.038877	0.079577	0.044416	0.100841	0.018676	0.706358	0.011235	1e-05
	Chechen	4461875203_R01C02	1e-05	0.023629	0.047893	0.00679	0.100568	0.02779	0.720629	0.038468	0.034223
	Chechen	4461875203_R02C01	0.035461	0.022774	0.04425	0.010296	0.16105	0.011246	0.708197	1e-05	0.006716
	Chechen	4461875203_R02C02	1e-05	0.061387	1e-05	1e-05	0.234467	1e-05	0.704087	1e-05	1e-05
	Chechen	4461875219_R01C01	1e-05	0.049282	0.007294	0.016301	0.185984	0.033898	0.702006	0.005214	1e-05
	Chechen	4461875219_R01C02	0.023563	0.038061	0.047294	0.015393	0.145915	1e-05	0.70275	0.027003	1e-05
	Chechen	4461875219_R02C01	0.001876	0.018105	0.058673	0.022041	0.170868	1e-05	0.699168	0.014079	0.01518
	Chechen	4461875219_R02C02	1e-05	0.03277	0.072416	0.029966	0.124062	0.023147	0.696279	0.02059	0.00076
	Chechen	4461875231_R01C01	1e-05	0.052571	0.144243	0.012107	0.103105	0.022969	0.650487	0.011723	0.002786
	Chechen	4461875231_R01C02	0.017658	0.042047	0.064077	0.005014	0.126884	0.01339	0.714469	0.01645	1e-05
	Chechen	4461875231_R02C01	1e-05	0.060013	0.060447	0.002656	0.149504	1e-05	0.661922	0.045511	0.019928
	Chechen	4461875231_R02C02	1e-05	0.020882	0.08775	0.023377	0.130917	0.014121	0.679211	0.029639	0.014093
	Chechen	ch3	1e-05	0.015713	1e-05	0.006632	0.296796	1e-05	0.680809	1e-05	1e-05
	Chechen	ch16	1e-05	0.010671	1e-05	0.01179	0.28586	0.030702	0.660937	1e-05	1e-05
	Chechen	ch21	0.015416	0.009023	1e-05	0.002665	0.294518	1e-05	0.660804	0.017544	1e-05
	Chechen	ch31	1e-05	0.0607	1e-05	1e-05	0.234546	1e-05	0.704694	1e-05	1e-05
	Chechen	ch113	1e-05	1e-05	0.059595	0.015987	0.123065	0.019274	0.722734	0.042029	0.017296
	Chechen	ch126	0.007949	0.03348	0.053366	0.016326	0.120835	0.033042	0.713736	0.021255	1e-05
	Chechen	ch174	1e-05	0.045414	0.066386	0.016834	0.17372	0.015401	0.668384	0.013841	1e-05
	Chechen	ch179	0.003795	0.037118	0.068144	0.002208	0.121436	0.026672	0.69803	0.033413	0.009183
	Chechen	ch193	0.021701	0.001053	0.02783	0.013731	0.182707	0.005023	0.716201	0.031744	1e-05
	Cherkes	4461875715_R01C01	0.038944	0.050852	0.095098	1e-05	0.051996	0.019987	0.673735	0.024988	0.04439
	Cherkes	4461875715_R01C02	0.049739	1e-05	0.114002	0.029399	0.074057	0.018085	0.660021	0.0436	0.011086
	Cherkes	4461875715_R02C01	0.03073	0.063553	0.097741	0.017553	0.037497	1e-05	0.689316	0.030481	0.033119
	Cherkes	4461875715_R02C02	0.037891	0.036613	0.021584	0.020285	0.057364	0.024721	0.752411	0.041326	0.007805
	Cherkes	4461875730_R01C01	0.031027	0.016275	0.09661	0.034506	0.033853	0.036448	0.720556	0.030715	1e-05
	Cherkes	4461875730_R01C02	0.053117	0.042065	0.094988	0.040506	0.034228	0.017952	0.667466	0.021321	0.028356
	Cherkes	4461875730_R02C01	0.080515	0.026892	0.086405	1e-05	0.067675	0.024615	0.695042	0.000172	0.018676
	Cherkes	4461875730_R02C02	0.032368	0.05386	0.085542	0.00893	0.059498	0.055167	0.691603	0.003728	0.009304
	Cherkes	4461875759_R01C01	0.052848	0.040398	0.070875	1e-05	0.012051	0.063266	0.726472	0.034071	1e-05
	Cherkes	4461875759_R01C02	0.065367	0.017287	0.122566	1e-05	0.073928	0.006146	0.665772	0.023601	0.025324
	Cherkes	4461875759_R02C01	0.050219	0.041238	0.116852	0.01578	0.056661	0.032415	0.661791	0.025033	1e-05
	Cherkes	4461875759_R02C02	0.060384	0.023243	0.061812	0.003918	0.02701	0.036775	0.736415	0.042228	0.008214
	Cherkes	4461875773_R01C01	0.040251	0.053308	0.088547	0.011774	0.05419	0.039886	0.685533	0.020778	0.005733
	Cherkes	4461875773_R01C02	0.037953	0.04797	0.095215	0.001165	0.047677	0.039631	0.693754	0.008218	0.028417
	Cherkes	4461875773_R02C01	0.042448	0.046928	0.101353	0.010613	0.07003	0.010855	0.688538	0.028607	0.000629
	Cherkes	4461875773_R02C02	0.076583	0.015338	0.10504	0.042615	0.009987	0.059276	0.691143	1e-05	1e-05
	Cherkes	4461875774_R01C01	0.022153	0.047198	0.090889	0.017881	0.072348	1e-05	0.703648	0.026615	0.019257
	Cherkes	4461875774_R01C02	0.037897	0.045331	0.070597	0.017565	0.06871	0.013707	0.692148	0.007952	0.046093
	Cherkes	4461875774_R02C01	0.015448	0.046151	0.105162	0.01547	0.043754	0.008141	0.69708	0.031403	0.037392
	Cherkes	4461875774_R02C02	0.05843	0.040833	0.146399	0.017256	0.02072	0.002064	0.672173	0.010908	0.031218
	Cherkes	4461875775_R01C01	0.056448	0.058953	0.084728	0.008202	0.066401	0.043543	0.672101	0.009614	1e-05
	Cherkes	4461875775_R01C02	0.050999	0.039308	0.116197	0.007641	0.048301	0.029632	0.676424	0.031035	0.000464
	Cherkes	4461875775_R02C01	0.060389	0.045158	0.104358	0.020739	0.048801	0.025196	0.663105	0.023241	0.009012
	Cherkes	4461875775_R02C02	0.04944	0.023794	0.120719	0.019296	0.033262	0.018656	0.700318	0.034506	1e-05
	Cherkes	4461875776_R01C01	0.072845	0.03726	0.068736	0.01302	0.067566	0.024634	0.668312	0.017572	0.030056
	Cherkes	4461875776_R01C02	0.022086	0.017298	0.111789	0.027453	0.003003	0.058402	0.70527	0.042036	0.012663
	Cherkes	4461875776_R02C01	0.052368	0.029132	0.099835	0.013166	0.064377	0.008869	0.700002	0.021273	0.010977
	Cherkes	4461875776_R02C02	0.040039	0.060369	0.077373	0.020576	0.059779	0.036274	0.695963	0.003988	0.005639
	Cherkes	4461875795_R01C01	0.05105	0.031581	0.070101	0.018913	0.046625	0.043117	0.710639	0.002978	0.024996
	Cherkes	4461875795_R01C02	0.038568	0.045632	0.131423	0.016541	0.023485	0.020993	0.68785	0.020026	0.015482
	Cherkes	4461875795_R02C01	0.05288	0.051712	0.087371	0.004847	0.051217	0.037735	0.670987	0.02088	0.02237
	Cherkes	4461875795_R02C02	0.055198	1e-05	0.08188	0.004198	0.0676	0.017311	0.715606	0.034955	0.023242
	Cherkes	4461875834_R01C01	0.043982	0.030153	0.105291	0.004558	0.033936	0.05757	0.693404	0.01189	0.019214
	Cherkes	4461875834_R01C02	0.008497	0.024822	0.079272	0.011587	0.07125	0.031059	0.686707	0.017393	0.069413
	Cherkes	4461875834_R02C01	0.035635	1e-05	0.109431	0.0132	0.034987	0.01718	0.732494	0.057053	1e-05
	Cherkes	4461875834_R02C02	0.021448	0.041461	0.066306	1e-05	0.084014	0.014191	0.706954	0.029813	0.035803
	Karachay	4461875836_R01C02	0.039997	0.017109	0.06855	0.038426	0.03976	0.013347	0.729886	0.023282	0.029644
	Karachay	4461875836_R02C02	0.050983	0.065294	0.042909	1e-05	0.061145	0.01865	0.737094	0.022954	0.00096
	Karachay	4461875840_R01C01	0.039515	0.046211	0.07368	0.018118	0.04671	0.032482	0.700015	0.007778	0.035491
	Karachay	4461875840_R01C02	0.009965	0.040839	0.076803	0.01093	0.048502	0.032397	0.733524	0.022578	0.024462
	Karachay	4461875840_R02C02	0.080652	0.039045	0.038688	0.015647	0.032026	0.011924	0.731843	0.014742	0.035432
	Karachay	4461875843_R01C01	0.046091	0.047695	0.059736	0.00398	0.059844	0.026187	0.719047	0.003325	0.034095
	Karachay	4461875843_R01C02	0.058278	0.020161	0.067563	0.030758	0.042382	0.023486	0.720804	0.029992	0.006575
	Karachay	4461875843_R02C01	0.025032	0.027369	0.030099	0.01021	0.037618	0.03654	0.764382	0.030765	0.037985
	Karachay	4461875871_R01C01	0.078645	0.039388	0.038082	0.029496	0.036911	0.026694	0.732678	0.018096	1e-05
	Karachay	4461875871_R02C01	0.031441	0.057664	0.064305	0.017061	0.071183	0.013652	0.702279	0.01535	0.027066
	Karachay	4461875871_R02C02	0.027742	0.063463	0.077045	0.006959	0.000406	0.040311	0.716647	0.022533	0.044894
	Karachay	4461875872_R01C01	0.082339	0.030598	0.07695	1e-05	0.030356	0.029012	0.704231	0.03501	0.011494
	Karachay	4461875872_R01C02	0.05592	1e-05	0.057616	0.010934	0.076396	0.019385	0.728552	0.015459	0.035729
	Karachay	4461875872_R02C02	0.048616	0.05277	0.111191	0.004731	0.043549	0.03593	0.660041	0.033271	0.009901
	Karachay	4475687180_R02C02	0.017498	0.044048	0.015506	0.009352	0.102103	0.015132	0.734907	0.03531	0.026143
	Karachay	4475687192_R01C01	0.055164	0.045642	0.076038	0.010068	0.051972	0.015394	0.723537	0.014292	0.007893
	Karachay	4475687192_R02C02	0.04457	0.009828	0.11955	0.021608	1e-05	0.04251	0.716444	1e-05	0.04547
	Karachay	4475687243_R01C01	0.021655	0.050559	0.059998	0.030477	0.045608	0.046741	0.718585	0.00945	0.016928
	Karachay	4475687243_R01C02	0.045225	0.030047	0.072361	0.017385	0.048055	0.022422	0.72349	0.041005	1e-05
	Karachay	4475687243_R02C02	0.252789	0.040285	0.061796	0.021171	0.047647	0.003948	0.458825	0.046575	0.066965
	Karachay	4475687244_R01C01	0.016041	0.070409	0.053218	0.017469	0.066445	0.011257	0.727696	0.01633	0.021134
	Karachay	4475687244_R02C02	0.091029	0.007092	0.09814	0.003686	0.044253	0.010793	0.712107	0.030135	0.002764
	Karachay	4475687245_R01C01	0.0222	0.027441	0.051824	0.015121	0.011674	0.035209	0.741621	0.040429	0.054481
	Karachay	4475687245_R01C02	0.046346	0.044193	0.058512	0.021263	0.043382	0.016243	0.737951	0.028482	0.003629
	Karachay	4475687245_R02C01	0.028485	0.052844	0.085131	0.036207	0.031121	0.003543	0.691769	0.033889	0.037011
	Karachay	4475687276_R01C01	1e-05	0.04716	0.037661	0.030379	0.018767	0.041062	0.752727	0.021111	0.051122
	Karachay	4475687276_R02C02	0.045977	0.049112	0.034209	0.016767	0.046811	0.034252	0.733145	0.039716	1e-05
	Megrel	4461875340_R01C01	1e-05	0.00206	0.002209	0.019408	0.026328	0.022832	0.888964	1e-05	0.038179
	Megrel	4461875340_R01C02	0.013437	0.006187	0.041434	0.008085	1e-05	0.031262	0.881364	0.013273	0.004947
	Megrel	4461875340_R02C01	0.032856	0.022376	0.035546	0.023686	0.016622	0.008519	0.859876	0.00051	1e-05
	Megrel	4461875340_R02C02	0.002521	0.043166	0.025409	0.005386	0.037986	0.0129	0.839995	1e-05	0.032626
	Megrel	4461875341_R01C01	0.028671	0.000594	0.004129	1e-05	0.017532	0.045505	0.892808	0.006246	0.004505
	Megrel	4461875341_R01C02	1e-05	1.2e-05	0.006531	0.00729	0.013484	0.041982	0.887932	1e-05	0.04275
	Megrel	4461875341_R02C01	0.010132	0.031083	0.045552	0.000667	0.041291	0.053168	0.801026	0.014878	0.002203
	Megrel	4461875341_R02C02	0.038438	1e-05	1e-05	0.007367	1e-05	0.041963	0.901611	1e-05	0.01058
	Megrel	4461875345_R01C01	0.007628	0.028985	1e-05	0.010007	1e-05	0.03439	0.890206	0.022196	0.006568
	Megrel	4461875345_R01C02	1e-05	0.05046	1e-05	0.006324	1e-05	0.026975	0.896453	0.005425	0.014332
	Megrel	4461875345_R02C01	0.002382	0.024425	0.028824	0.032519	1e-05	0.016136	0.872555	0.005267	0.017881
	Megrel	4461875345_R02C02	0.015513	0.030014	0.051584	0.018849	1e-05	0.000752	0.864421	1e-05	0.018847
	Megrel	4461875346_R01C01	0.007732	0.000174	0.015862	0.002018	1e-05	0.028965	0.892879	0.033531	0.018829
	Megrel	4461875346_R01C02	1e-05	0.020502	0.027755	0.000968	0.026658	1e-05	0.871997	0.020217	0.031883
	Megrel	4461875346_R02C01	0.023964	1e-05	0.002864	0.038391	0.035913	1e-05	0.870413	0.020849	0.007587
	Megrel	4461875346_R02C02	0.022986	0.011036	0.075997	0.024405	0.017024	0.011388	0.827963	0.008214	0.000987
	Megrel	4461875347_R01C01	1e-05	0.007672	0.015027	0.037566	1e-05	0.011923	0.893098	0.017338	0.017357
	Megrel	4461875347_R01C02	1e-05	0.019793	0.018307	0.00426	0.023695	0.020577	0.876752	1e-05	0.036596
	Megrel	4461875347_R02C01	0.009242	0.014955	0.025234	0.018129	0.016689	0.008939	0.871304	0.035498	1e-05
	Megrel	4461875347_R02C02	0.007681	0.011686	0.07057	0.019949	0.061664	1e-05	0.797897	0.030534	1e-05
	Megrel	4461875357_R01C01	0.012559	0.006613	0.006828	0.01351	1e-05	0.035009	0.898675	0.013982	0.012814
	Megrel	4461875357_R01C02	0.03339	1e-05	1e-05	0.015692	0.02771	0.018955	0.882657	1e-05	0.021566
	Megrel	4461875357_R02C01	0.00759	0.025295	0.001128	0.017443	0.033104	1e-05	0.87896	0.036461	1e-05
	Megrel	4461875357_R02C02	0.002912	0.039629	0.019386	0.010659	0.010119	0.026934	0.872142	0.017501	0.000719
	Megrel	4461875358_R01C01	0.020591	0.000797	1e-05	0.004682	0.00352	0.018926	0.905528	0.033265	0.01268
	Megrel	4461875358_R01C02	0.016874	0.012694	0.031375	0.020352	0.008536	0.011004	0.879683	0.018555	0.000928
	Megrel	4461875358_R02C01	0.038742	0.029775	0.179728	0.023534	0.046403	0.00598	0.614775	0.028303	0.03276
	Megrel	4461875358_R02C02	0.030297	0.016983	0.002647	0.007967	1e-05	0.039929	0.889602	0.000628	0.011937
	Megrel	4461875363_R01C01	0.009952	0.001074	0.015469	0.036332	1e-05	0.005243	0.889468	0.042442	1e-05
	Megrel	4461875363_R01C02	0.015056	0.008174	0.028681	1e-05	1e-05	0.012157	0.87659	0.019639	0.039683
	Megrel	4461875363_R02C01	0.022775	0.009894	0.03424	0.018964	1e-05	0.044935	0.868155	0.001018	1e-05
	Megrel	4461875363_R02C02	0.070971	0.03606	0.10055	0.006652	0.050661	0.046127	0.657387	0.031582	1e-05
	Megrel	4461875369_R01C01	0.069551	0.044532	0.102757	0.015054	0.027548	0.029273	0.66807	0.043204	1e-05
	Megrel	4461875369_R01C02	0.038336	1e-05	0.017811	0.002494	0.029631	0.025895	0.86956	0.014793	0.001472
	Megrel	4461875369_R02C01	1e-05	1e-05	0.015724	0.01193	1e-05	0.016877	0.897349	0.03755	0.02054
	Megrel	4461875369_R02C02	0.006821	1e-05	1e-05	0.002826	0.082681	1e-05	0.87226	0.016944	0.018438
	Kabardin	4461875240_R01C01	0.062286	0.026933	0.091793	0.0196	0.047594	0.034067	0.676832	0.012859	0.028037
	Kabardin	4461875240_R01C02	0.032671	0.03075	0.086819	0.012644	0.044483	0.055957	0.683923	0.032346	0.020407
	Kabardin	4461875240_R02C01	0.071704	0.045592	0.108486	1e-05	0.035561	0.030147	0.671735	0.007439	0.029326
	Kabardin	4461875240_R02C02	0.011004	0.05238	0.075926	0.035144	0.051664	0.040421	0.704623	1e-05	0.028829
	Kabardin	4461875250_R01C01	0.060088	0.029972	0.109389	0.016356	0.09063	0.012904	0.646776	1e-05	0.033875
	Kabardin	4461875250_R01C02	0.01327	0.059903	0.125913	0.022727	0.020521	0.030303	0.67723	0.009668	0.040464
	Kabardin	4461875250_R02C01	0.036234	0.007773	0.114521	0.020753	0.034132	0.018262	0.7122	0.023712	0.032412
	Kabardin	4461875250_R02C02	0.01167	0.029321	0.104151	0.022155	0.070071	0.041925	0.683641	0.024037	0.013028
	Kabardin	4461875303_R01C01	0.037673	0.04518	0.100013	0.011705	0.059539	0.019672	0.662884	0.028385	0.034948
	Kabardin	4461875303_R01C02	0.021438	0.056681	0.060036	0.025925	0.060121	0.020182	0.717743	0.024179	0.013695
	Kabardin	4461875303_R02C01	0.047265	0.060578	0.073894	1e-05	0.048771	0.025854	0.708558	0.032142	0.002928
	Kabardin	4461875303_R02C02	0.047031	0.051089	0.084757	0.010786	0.018002	0.031778	0.709756	0.03862	0.008181
	Kabardin	4461875307_R01C01	0.057544	0.005723	0.109342	0.016851	0.03555	0.030805	0.705068	0.021664	0.017453
	Kabardin	4461875307_R01C02	0.057108	1e-05	0.105187	0.025353	1e-05	0.051296	0.725365	1e-05	0.035661
	Kabardin	4461875307_R02C01	0.037643	0.061311	0.077851	0.015445	0.048433	0.018901	0.706844	0.033562	1e-05
	Kabardin	4461875307_R02C02	0.056874	1e-05	0.105032	0.025461	1e-05	0.05128	0.725522	1e-05	0.0358
	Kabardin	4461875308_R01C01	0.04206	0.051757	0.057315	0.021978	0.029068	0.015522	0.726087	0.032309	0.023904
	Kabardin	4461875308_R01C02	0.081545	0.024534	0.103431	1e-05	0.027056	0.027	0.704641	0.02233	0.009452
	Kabardin	4461875308_R02C01	0.037277	0.029771	0.081599	0.008056	0.043335	0.019815	0.71756	0.021621	0.040966
	Kabardin	4461875308_R02C02	0.06843	0.055064	0.113621	0.001858	0.047877	0.014259	0.6674	1e-05	0.031482
	Kabardin	4461875325_R01C01	0.050333	0.045795	0.12223	0.016044	0.004397	0.035929	0.68131	0.039689	0.004273
	Kabardin	4461875325_R01C02	0.073536	0.018071	0.122641	0.028967	0.036371	0.024782	0.674797	0.01775	0.003085
	Kabardin	4461875325_R02C01	0.031604	0.039209	0.053762	1e-05	0.068055	0.036315	0.723824	0.029449	0.017771
	Kabardin	4461875325_R02C02	0.046251	1e-05	0.110503	0.038791	0.014415	0.029836	0.704462	0.018655	0.037077
	Kabardin	4461875326_R01C01	0.030672	0.030437	0.093161	1e-05	0.058111	0.010845	0.703893	0.033969	0.038901
	Kabardin	4461875326_R01C02	0.022727	0.042966	0.110647	0.015227	0.031559	0.029459	0.674681	0.056033	0.016701
	Kabardin	4461875326_R02C01	0.034757	0.054207	0.066473	0.02066	0.052957	0.02377	0.709918	0.024344	0.012914
	Kabardin	4461875326_R02C02	0.015247	0.018097	0.100732	0.022213	0.03834	0.031509	0.712609	0.016176	0.045077
	Kabardin	4461875329_R01C01	0.055504	0.04969	0.119333	0.002678	0.080432	0.015632	0.640406	0.002014	0.034311
	Kabardin	4461875329_R01C02	0.06137	0.019996	0.128791	1.8e-05	0.056794	0.018918	0.691538	0.022565	1e-05
	Kabardin	4461875329_R02C01	0.062097	0.025574	0.06525	0.004633	0.050036	0.046005	0.698773	0.047623	1e-05
	Kabardin	4461875329_R02C02	0.049857	0.025113	0.080334	0.015564	0.066947	0.012107	0.690238	1e-05	0.059831
	Kabardin	4461875330_R01C01	0.076599	0.011104	0.095051	0.01267	0.016978	0.036968	0.732138	0.018482	1e-05
	Kabardin	4461875330_R01C02	0.043145	0.027241	0.102948	0.032575	0.064683	0.017324	0.662343	1e-05	0.049731
	Kabardin	4461875330_R02C01	0.035493	0.020257	0.102899	0.019915	0.021886	0.030592	0.714666	0.034472	0.01982
	Kabardin	4461875330_R02C02	0.050665	0.029957	0.094898	0.015917	0.027503	0.037881	0.702644	0.036368	0.004167
	Balkar	bal22	0.058155	0.018085	0.04564	0.019168	0.071855	0.026511	0.730232	0.021023	0.009332
	Balkar	bal41	0.038597	0.02257	0.072161	0.011803	0.033891	0.048155	0.725028	0.026786	0.02101
	Balkar	bal42	0.048721	0.03663	0.056199	0.006543	0.068073	0.013988	0.698892	0.039891	0.031063
	Balkar	bal45	0.072469	0.011492	0.065527	0.009125	0.0897	0.004042	0.712529	0.035107	1e-05
	Balkar	bal50	1e-05	0.014192	0.063976	0.010359	0.085021	0.033185	0.715848	0.033291	0.044118
	Balkar	bal64	0.068711	0.018791	0.068714	0.028002	0.037419	0.020574	0.715983	1e-05	0.041797
	Balkar	bal97	0.054729	0.035001	0.065747	0.016745	0.051834	0.021989	0.709756	1e-05	0.04419
	Balkar	bal102	0.023706	0.04866	0.075424	0.030644	0.092206	0.022864	0.689406	0.003305	0.013786
	Balkar	bal124	0.047531	1e-05	0.095205	0.02113	0.055818	1e-05	0.720438	0.027111	0.032747
	Balkar	bal136	0.052939	0.036503	0.091913	0.020666	0.020441	0.0436	0.717444	0.009757	0.006736
	Osetin	4461875418_R01C02	1e-05	0.022746	0.100113	0.017204	0.026464	0.001311	0.745497	0.016033	0.070621
	Osetin	4461875418_R02C02	0.044384	0.015546	0.05642	0.021807	0.035045	0.033651	0.748279	0.024725	0.020143
	Osetin	4461875432_R01C01	0.011893	0.026672	0.076923	0.005328	0.063629	0.004761	0.69954	0.039164	0.072091
	Osetin	4461875432_R01C02	0.0602	0.006861	0.048682	0.022958	0.069222	0.02249	0.740967	0.028611	1e-05
	Osetin	4461875432_R02C01	0.030724	0.06539	0.04345	0.010084	0.01238	0.01565	0.755263	0.054632	0.012428
	Osetin	4461875432_R02C02	0.070762	1e-05	0.05563	0.03426	0.058673	0.003483	0.755145	0.014374	0.007663
	Osetin	4461875434_R01C01	0.032312	0.025733	0.051701	0.01987	0.050013	0.028166	0.738541	0.046711	0.006952
	Osetin	4461875434_R01C02	0.056095	0.02485	0.048205	0.018095	0.050085	0.04441	0.73856	0.017351	0.00235
	Osetin	4461875434_R02C01	0.020712	0.065511	0.048688	0.024169	0.066234	0.038408	0.698237	0.014752	0.023288
	Osetin	4461875434_R02C02	0.065796	0.030885	0.087467	0.018908	0.002505	0.047397	0.738903	0.00813	1e-05
	Osetin	4461875438_R01C01	0.034889	0.032546	0.095355	0.014158	0.027855	1e-05	0.721904	0.038954	0.03433
	Osetin	4461875438_R01C02	0.035004	0.025053	0.043046	0.02302	0.031999	0.063815	0.746423	0.010357	0.021283
	Osetin	4461875438_R02C01	0.023484	0.046104	0.04261	0.026521	0.050457	0.045358	0.732306	0.014118	0.019041
	Osetin	4461875438_R02C02	0.02219	0.042055	0.096402	0.005554	0.041626	0.025051	0.693751	0.032058	0.041313
	Osetin	4461875439_R01C01	0.004788	0.031712	0.079969	0.009084	0.045569	0.018466	0.734489	0.02831	0.047613
	Osetin	4461875439_R01C02	0.047498	0.038031	0.034657	0.014671	0.037036	1e-05	0.77352	0.05257	0.002008
	Osetin	4461875439_R02C01	0.018686	0.041088	0.054602	0.029562	0.012462	0.062962	0.749204	0.02277	0.008664
	Osetin	4461875439_R02C02	0.038677	0.023008	0.057638	0.015745	0.070926	0.036867	0.734406	0.01948	0.003254
	Osetin	4461875441_R01C01	0.043255	0.033759	0.052311	0.03316	0.029581	0.025415	0.755206	0.016097	0.011216
	Osetin	4461875441_R01C02	0.01141	0.014015	0.052182	0.019887	0.070633	0.005724	0.752855	0.041777	0.031518
	Osetin	4461875441_R02C01	0.04811	0.008747	0.054879	0.010846	0.040268	0.047142	0.732359	0.039124	0.018525
	Osetin	4461875441_R02C02	0.049921	0.040026	0.052781	0.017266	0.053239	0.029559	0.734524	0.010905	0.011779
	Osetin	4461875444_R01C01	0.06664	0.036946	0.075559	0.001045	0.064446	0.015675	0.686224	0.038102	0.015362
	Osetin	4461875444_R01C02	0.069739	0.030686	0.063747	0.024691	0.044471	0.031511	0.720217	0.010685	0.004252
	Osetin	4461875444_R02C01	0.029129	0.021614	0.074146	0.027317	0.027778	0.039457	0.731905	0.021232	0.027423
	Osetin	4461875444_R02C02	0.030361	0.046976	0.074955	0.011556	1e-05	0.042247	0.764784	0.025555	0.003557
	Osetin	4461875467_R01C01	0.016208	0.012857	0.034731	0.00687	0.091847	0.016049	0.762659	0.025422	0.033357
	Osetin	4461875467_R01C02	0.002285	0.012367	0.056139	0.043136	0.025346	0.01991	0.75984	0.029053	0.051924
	Osetin	4461875467_R02C02	0.042579	0.032613	0.047447	0.032516	0.051998	0.02134	0.743591	0.027906	1e-05
	Osetin	4461875468_R01C01	0.046926	0.0002	0.054564	0.023784	0.002357	0.034507	0.775368	0.024175	0.038118
	Osetin	4461875468_R01C02	0.028568	0.016431	0.045725	0.026659	0.027235	0.006698	0.804091	0.020934	0.023659
	Osetin	4461875468_R02C01	0.065055	0.043087	0.12359	1e-05	0.052683	0.031396	0.678129	0.005691	0.00036
	Osetin	4461875468_R02C02	0.020758	0.055502	0.079119	0.000949	0.061005	1e-05	0.705785	0.029609	0.047262
	Osetin	4461875471_R01C01	0.037083	0.039437	0.076509	0.007234	0.03149	0.041241	0.715077	0.020363	0.031566
	Osetin	4461875471_R02C01	0.042842	0.015819	0.071802	0.019195	0.02235	0.031191	0.748217	0.022799	0.025783
	Ukrainian	4461875586_R01C02	1e-05	1e-05	0.496456	1e-05	0.126209	0.018943	0.358342	1e-05	1e-05
	Ukrainian	4461875586_R02C02	0.024015	0.005667	0.498766	1e-05	0.077194	0.007191	0.377463	1e-05	0.009683
	Ukrainian	4461875587_R01C01	1e-05	0.004217	0.521125	1e-05	0.115854	1e-05	0.337194	0.02157	1e-05
	Ukrainian	4461875587_R01C02	1e-05	0.042443	0.465468	1e-05	0.120253	0.01777	0.33502	0.010654	0.008372
	Ukrainian	4461875587_R02C01	0.000205	1e-05	0.510197	0.013291	0.079986	1e-05	0.375883	0.010405	0.010013
	Ukrainian	4461875587_R02C02	0.010989	0.010671	0.508378	0.00691	0.131611	0.013179	0.314928	1e-05	0.003325
	Ukrainian	4461875588_R01C01	0.000412	0.03682	0.499889	0.001823	0.096584	0.005154	0.350236	1e-05	0.009071
	Ukrainian	4461875588_R01C02	0.004857	0.011057	0.497229	0.025647	0.063202	1e-05	0.384512	0.013476	1e-05
	Ukrainian	4461875588_R02C01	0.013852	0.006152	0.522071	1e-05	0.123059	1e-05	0.323014	0.011822	1e-05
	Ukrainian	4461875588_R02C02	1e-05	1e-05	0.529247	0.009783	0.09052	0.022606	0.312304	0.021403	0.014117
	Ukrainian	4461875589_R01C01	1e-05	1e-05	0.505161	0.002902	0.081897	1e-05	0.368887	0.027496	0.013628
	Ukrainian	4461875589_R01C02	0.005612	1e-05	0.52632	1e-05	0.10511	0.004929	0.354771	1e-05	0.003227
	Ukrainian	4461875589_R02C01	1e-05	0.043579	0.499946	0.014743	0.09266	1e-05	0.347377	1e-05	0.001665
	Ukrainian	4461875589_R02C02	0.030481	1e-05	0.513939	0.019862	0.061651	0.027881	0.342629	1e-05	0.003537
	Ukrainian	4461875590_R01C01	0.016246	1e-05	0.509515	1e-05	0.073045	0.015976	0.368632	1e-05	0.016556
	Ukrainian	4461875590_R01C02	0.012113	0.001959	0.45072	1e-05	0.115493	1e-05	0.414101	0.004845	0.000749
	Ukrainian	4461875590_R02C01	0.014128	1e-05	0.543545	1e-05	0.079055	1e-05	0.346583	0.01665	1e-05
	Ukrainian	4461875590_R02C02	0.00928	0.001023	0.476213	0.016694	0.116292	0.020021	0.355187	1e-05	0.00528
	Ukrainian	4461875592_R01C01	1e-05	0.021083	0.475509	1e-05	0.124871	0.004417	0.338957	0.035133	1e-05
	Ukrainian	4461875592_R01C02	0.013631	0.032181	0.50839	0.007031	0.051676	0.021521	0.36544	0.000119	1e-05
	Ukrainian	4461875592_R02C01	1e-05	0.008735	0.524606	0.014802	0.113289	0.009211	0.329327	1e-05	1e-05
	Ukrainian	4461875592_R02C02	0.010117	0.025838	0.503616	0.007415	0.062281	0.010483	0.368227	0.011048	0.000976
	Ukrainian	4461875595_R01C01	1e-05	0.018299	0.524921	0.008744	0.054539	0.027316	0.366151	1e-05	1e-05
	Ukrainian	4461875595_R01C02	0.029204	0.016522	0.506544	1e-05	0.066651	0.007586	0.373463	1e-05	1e-05
	Ukrainian	4461875595_R02C01	1e-05	0.044072	0.516501	0.004635	0.08849	0.014452	0.328806	0.002595	0.00044
	Ukrainian	4461875595_R02C02	0.008766	0.013378	0.541056	1e-05	0.075568	1e-05	0.3364	0.024802	1e-05
	Ukrainian	4461875597_R01C01	0.028421	0.000689	0.378291	0.023013	0.181766	0.064747	0.266924	0.028819	0.027328
	Ukrainian	4461875597_R01C02	1e-05	0.029081	0.407827	1e-05	0.090803	0.033133	0.425943	0.013182	1e-05
	Ukrainian	4461875597_R02C01	0.031611	0.017164	0.519739	1e-05	0.094779	1e-05	0.334633	0.002045	1e-05
	Ukrainian	4461875597_R02C02	1e-05	0.010248	0.486647	1e-05	0.12109	0.026197	0.355456	1e-05	0.000331
	Ukrainian	4461875835_R01C01	1e-05	0.020006	0.455955	0.000143	0.09292	0.020532	0.409711	1e-05	0.000712
	Ukrainian	4461875835_R01C02	0.021908	1e-05	0.485525	1e-05	0.121433	1e-05	0.371084	1e-05	1e-05
	Ukrainian	4461875835_R02C01	1e-05	0.00311	0.51943	0.007472	0.115418	0.016051	0.338489	1e-05	1e-05
	Ukrainian	4461875835_R02C02	0.019071	1e-05	0.529319	1e-05	0.101407	1e-05	0.350153	1e-05	1e-05
	Ukrainian	4461875836_R01C01	0.007922	1e-05	0.532671	0.005286	0.075249	1e-05	0.369781	0.009062	1e-05
	Ukrainian	4461875836_R02C01	0.015926	1e-05	0.490444	1.8e-05	0.130866	1e-05	0.354763	0.007953	1e-05
	Belarus	4461875511_R01C01	1e-05	0.005238	0.539628	1e-05	0.156232	0.018459	0.280403	1e-05	1e-05
	Belarus	4461875511_R01C02	0.004663	0.008851	0.562732	1e-05	0.07634	0.003311	0.321026	1e-05	0.023057
	Belarus	4461875511_R02C01	1e-05	0.031034	0.55061	0.001308	0.101042	0.00449	0.311485	1e-05	1e-05
	Belarus	4461875511_R02C02	1e-05	0.024788	0.559517	1e-05	0.124165	1e-05	0.286718	0.004773	1e-05
	Belarus	4461875516_R01C01	1e-05	0.028123	0.545182	0.016638	0.079113	1e-05	0.330904	1e-05	1e-05
	Belarus	4461875516_R01C02	1e-05	0.053778	0.533428	1e-05	0.111502	0.004161	0.297092	1e-05	1e-05
	Belarus	4461875516_R02C01	1e-05	0.004753	0.565632	0.011923	0.090413	0.014803	0.303621	0.008834	1e-05
	Belarus	4461875516_R02C02	1e-05	0.012227	0.556784	0.004477	0.102462	0.009743	0.314277	1e-05	1e-05
	Belarus	4461875520_R01C01	0.006697	1e-05	0.544059	0.011702	0.10144	0.009055	0.320215	0.006812	1e-05
	Belarus	4461875520_R01C02	1e-05	0.004884	0.539157	0.011835	0.109244	1e-05	0.326585	0.008265	1e-05
	Belarus	4461875520_R02C01	1e-05	0.002413	0.534089	1e-05	0.074744	1e-05	0.347379	1e-05	0.041336
	Belarus	4461875520_R02C02	0.022024	1e-05	0.47765	1e-05	0.064383	1e-05	0.411607	0.024296	1e-05
	Belarus	4461875521_R01C01	1e-05	0.027185	0.536809	0.009603	0.113448	0.002794	0.31013	1e-05	1e-05
	Belarus	4461875521_R01C02	1e-05	0.025437	0.538661	1e-05	0.109337	0.011569	0.314956	1e-05	1e-05
	Belarus	4461875521_R02C01	0.003226	0.010635	0.525909	1e-05	0.117358	1e-05	0.33309	0.009751	1e-05
	Belarus	4461875521_R02C02	0.007918	1e-05	0.527914	1e-05	0.090268	0.005887	0.357713	0.008129	0.002152
	Belarus	4461875522_R01C01	1e-05	0.01999	0.538324	1e-05	0.134548	1e-05	0.297447	0.004932	0.00473
	Belarus	4461875522_R01C02	1e-05	0.032471	0.531351	1e-05	0.09428	0.014449	0.319548	0.007116	0.000764
	Belarus	4461875522_R02C01	0.007802	0.003795	0.534544	1e-05	0.097345	0.002561	0.32669	0.027243	1e-05
	Belarus	4461875522_R02C02	1e-05	0.010013	0.539721	0.010727	0.133034	1e-05	0.302233	1e-05	0.004243
	Belarus	4461875526_R01C01	1e-05	1e-05	0.5474	1e-05	0.105378	1e-05	0.333939	0.010158	0.003085
	Belarus	4461875526_R01C02	0.00524	0.021966	0.520812	1e-05	0.139287	1e-05	0.312654	1e-05	1e-05
	Belarus	4461875526_R02C01	1e-05	0.040145	0.523474	1e-05	0.109227	1e-05	0.320066	1e-05	0.007048
	Belarus	4461875526_R02C02	1e-05	0.016043	0.568674	1.6e-05	0.07513	0.027905	0.299679	0.012533	1e-05
	Belarus	4461875527_R01C01	0.001268	0.025912	0.517209	1e-05	0.098936	1e-05	0.333185	0.01706	0.00641
	Belarus	4461875527_R01C02	1e-05	0.02973	0.402301	0.022476	0.099643	1e-05	0.429565	0.005279	0.010985
	Belarus	4461875527_R02C01	1e-05	0.037955	0.530751	0.003346	0.10748	1e-05	0.320427	1e-05	1e-05
	Belarus	4461875527_R02C02	0.001843	0.013042	0.538859	0.003531	0.060052	1e-05	0.359008	0.017834	0.005821
	Belarus	4461875528_R01C01	0.006457	0.000792	0.510671	0.008118	0.108447	1e-05	0.339149	0.026347	1e-05
	Belarus	4461875528_R01C02	1e-05	0.020102	0.546199	0.012603	0.071253	0.018249	0.322929	0.006976	0.001679
	Belarus	4461875528_R02C01	1e-05	0.019107	0.539368	0.006932	0.079652	1e-05	0.339802	0.008616	0.006502
	Belarus	4461875528_R02C02	0.007194	0.006572	0.53347	1e-05	0.125898	0.007563	0.313643	0.00564	1e-05
	Belarus	4461875536_R01C01	1e-05	0.037716	0.524346	1e-05	0.127067	0.011012	0.299819	1e-05	1e-05
	Belarus	4461875536_R01C02	1e-05	1e-05	0.53572	0.004656	0.068783	0.008823	0.35698	0.005508	0.01951
	Moldovan	4461875725_R01C01	0.007622	0.0196	0.406696	0.016188	0.026681	0.014092	0.472412	0.021822	0.014887
	Moldovan	4461875725_R01C02	0.002052	0.029478	0.426916	0.004059	0.089631	0.010909	0.436935	1e-05	1e-05
	Moldovan	4461875725_R02C01	0.00913	0.007567	0.472133	1e-05	0.042355	1e-05	0.438473	1e-05	0.030312
	Moldovan	4461875725_R02C02	0.014555	1e-05	0.430321	1e-05	0.05036	0.025061	0.453902	1e-05	0.025771
	Moldovan	4461875746_R01C01	0.023271	1e-05	0.378317	1e-05	0.09748	0.022817	0.476703	1e-05	0.001383
	Moldovan	4461875746_R01C02	1e-05	0.012647	0.428413	0.00857	0.034707	0.018917	0.459068	0.037657	1e-05
	Moldovan	4461875746_R02C01	1e-05	1e-05	0.430456	0.037429	0.01254	1e-05	0.491129	1e-05	0.028406
	Moldovan	4461875746_R02C02	0.03262	0.003293	0.421821	0.005675	0.01956	0.035408	0.480094	0.001519	1e-05
	Moldovan	4461875747_R01C01	0.019088	0.018454	0.410785	0.013016	0.064981	0.018648	0.455009	1e-05	1e-05
	Moldovan	4461875747_R01C02	0.035963	0.02112	0.422559	1e-05	0.04944	0.009281	0.447484	0.002488	0.011655
	Moldovan	4461875747_R02C01	0.005048	0.00387	0.424663	1e-05	0.090045	0.008571	0.451606	0.000748	0.01544
	Moldovan	4461875747_R02C02	0.011082	0.002928	0.417344	0.01528	0.066502	1e-05	0.455484	0.010805	0.020566
	Moldovan	4461875748_R01C01	0.01432	0.030741	0.445316	0.000873	0.088312	0.006428	0.405292	1e-05	0.008709
	Moldovan	4461875748_R01C02	0.017556	0.007176	0.415246	1e-05	0.030876	1e-05	0.491708	1e-05	0.037408
	Moldovan	4461875748_R02C01	0.006889	0.014345	0.456024	0.022226	0.085602	0.001963	0.411843	1e-05	0.001096
	Moldovan	4461875748_R02C02	0.012547	0.024621	0.445317	1e-05	0.048559	0.012344	0.446247	1e-05	0.010345
	Moldovan	4461875752_R01C01	0.059815	1e-05	0.48243	1e-05	1e-05	0.009868	0.447837	1e-05	1e-05
	Moldovan	4461875752_R01C02	0.021442	0.029805	0.457309	0.005509	0.003681	0.008645	0.457874	0.000532	0.015203
	Moldovan	4461875752_R02C01	0.042537	0.005784	0.479342	1e-05	1.7e-05	0.010783	0.444999	1e-05	0.016517
	Moldovan	4461875752_R02C02	0.020019	0.007777	0.429732	0.010559	0.033068	0.010341	0.466202	0.022292	1e-05
	Moldovan	4461875758_R01C01	0.014483	0.005755	0.46964	0.012008	0.019557	0.005645	0.465776	0.002426	0.00471
	Moldovan	4461875758_R01C02	0.012824	0.026054	0.410519	1e-05	0.073733	0.01586	0.442955	0.018035	1e-05
	Moldovan	4461875758_R02C01	0.017341	0.005818	0.429927	0.012677	0.048144	0.008599	0.458251	0.014258	0.004986
	Moldovan	4461875758_R02C02	0.025027	1e-05	0.429195	1e-05	0.108951	1e-05	0.429827	1e-05	0.00696
	Moldovan	4461875780_R01C01	1e-05	0.034378	0.436664	0.008838	0.050986	1e-05	0.450592	0.018511	1e-05
	Moldovan	4461875780_R01C02	0.014503	0.000236	0.475713	0.015357	0.019773	1e-05	0.461405	0.011912	0.001091
	Moldovan	4461875780_R02C01	0.019873	1e-05	0.35162	0.005245	0.087176	0.01827	0.517786	1e-05	1e-05
	Moldovan	4461875780_R02C02	1e-05	0.002365	0.44508	0.026766	0.01593	0.005118	0.48092	0.006305	0.017507
	Moldovan	4461875806_R01C01	0.015244	1e-05	0.424093	0.007567	0.09503	1e-05	0.424222	0.027127	0.006697
	Moldovan	4461875806_R01C02	0.030996	0.002386	0.43696	1e-05	0.023263	0.016884	0.470665	0.018551	0.000285
	Moldovan	4461875806_R02C01	0.051705	0.052487	0.391699	1e-05	0.010043	0.018719	0.475316	1e-05	1e-05
	Moldovan	4461875806_R02C02	1e-05	0.045289	0.415401	0.009168	0.059805	0.022837	0.438128	1e-05	0.009352
	Moldovan	4461875849_R01C01	0.012679	0.004301	0.468516	0.014616	0.050029	0.001787	0.433177	0.004354	0.01054
	Moldovan	4461875849_R01C02	0.039674	1e-05	0.485351	1e-05	1e-05	0.005054	0.444745	0.006239	0.018906
	Moldovan	4461875849_R02C01	0.028287	1e-05	0.462188	0.00753	0.11752	1e-05	0.384434	1e-05	1e-05
	Moldovan	4461875849_R02C02	0.03035	0.043942	0.445919	1e-05	0.012438	0.022697	0.444625	1e-05	1e-05
	Moldovan	4461875850_R01C01	0.023976	0.049489	0.442524	1e-05	0.005521	0.020916	0.457545	1e-05	1e-05
	Russian_NSK	4159588086_B	1e-05	0.027492	0.512148	1e-05	0.090973	0.023375	0.335577	0.010405	1e-05
	Russian_NSK	4159588297_A	0.007177	0.029473	0.47455	0.029266	0.148881	0.024123	0.268472	0.014864	0.003194
	Russian_NSK	4159588297_B	0.0103	0.008787	0.504284	1e-05	0.12579	1e-05	0.350799	1e-05	1e-05
	Russian_NSK	4159588392_A	1e-05	0.009111	0.53223	0.004808	0.080516	0.011681	0.32759	1e-05	0.034044
	Russian_NSK	4159588392_B	0.036175	0.017472	0.485752	0.003489	0.153784	0.040606	0.23882	0.010223	0.01368
	Russian_NSK	4159588416_A	0.250807	0.055204	0.140802	0.023932	0.176566	0.070676	0.188263	0.046762	0.046988
	Russian_NSK	4159588416_B	0.010529	0.024944	0.437657	0.009634	0.183726	0.04056	0.245962	0.03882	0.008168
	Russian_NSK	4159588417_A	1e-05	0.046504	0.479927	0.00743	0.149644	0.020383	0.292504	0.003588	1e-05
	Russian_NSK	4159588417_B	1e-05	0.019608	0.506572	0.016037	0.148004	0.024987	0.280943	0.003829	1e-05
	Russian_NSK	4159588431_A	0.028173	0.025132	0.481547	0.016102	0.165379	0.007519	0.264712	0.011426	1e-05
	Russian_NSK	4159588431_B	0.023969	1e-05	0.558517	0.004735	0.098099	0.010652	0.303998	1e-05	1e-05
	Russian_NSK	4159588644_A	0.191959	0.073102	0.147398	0.014211	0.167899	0.113195	0.16989	0.078556	0.04379
	Russian_NSK	4159588644_B	0.01811	0.007852	0.511661	0.008613	0.139926	0.020277	0.279794	0.00771	0.006057
	Russian_NSK	4159588645_A	0.014391	0.035489	0.460235	0.015583	0.157542	0.034079	0.253417	0.01458	0.014684
	Russian_NSK	4159588645_B	0.022684	0.02708	0.45413	0.012403	0.158116	0.048442	0.249789	0.019145	0.008211
	Russian_NSK	4159588678_A	1e-05	0.020947	0.475026	1e-05	0.131214	1e-05	0.372763	1e-05	1e-05
	Russian_NSK	4159588678_B	1.8e-05	0.0115	0.501717	1e-05	0.132017	0.003081	0.299783	0.042556	0.009319
	Russian_NSK	4159588694_A	1e-05	0.018758	0.463004	0.032412	0.179826	0.02604	0.266488	1e-05	0.013451
	Russian_NSK	4159588694_B	1e-05	0.018558	0.533434	0.020757	0.08888	0.017316	0.278396	0.007711	0.034939
	Russian_NSK	4159588737_A	0.052664	0.016185	0.373277	1e-05	0.088697	0.010804	0.421813	0.01008	0.026471
	Russian_NSK	4159588737_B	0.022299	0.024685	0.482631	1e-05	0.150448	0.009673	0.310235	1e-05	1e-05
	Russian_NSK	4159588752_A	0.020926	0.03274	0.496075	0.007265	0.094821	0.023503	0.312886	0.011774	1e-05
	Russian_NSK	4159588752_B	0.068295	0.037706	0.314899	0.025494	0.212627	0.060944	0.186411	0.058937	0.034688
	Russian_NSK	4159588824_B	1e-05	0.058831	0.480931	0.021171	0.168398	0.030325	0.228045	0.010869	0.001419
	Russian_NSK	4159588825_A	0.005631	0.003144	0.517174	0.033699	0.134435	0.020403	0.279997	0.005507	1e-05
	Russian_NSK	4159588825_B	1e-05	1e-05	0.585401	0.00612	0.105653	0.006213	0.286572	0.010011	1e-05
	Russian_NSK	4159588826_A	0.0633	0.005079	0.29385	0.037322	0.249504	0.062017	0.176121	0.06002	0.052787
	Russian_NSK	4159588826_B	0.005035	0.008402	0.564208	0.007687	0.067204	1e-05	0.338941	0.00537	0.003143
	Russian_NSK	4159588837_A	0.009852	1e-05	0.44452	0.013746	0.202907	0.030934	0.253027	1e-05	0.044994
	Russian_NSK	4159588837_B	0.007591	0.033839	0.491452	0.004528	0.129187	0.013917	0.297846	1e-05	0.021629
	Russian_NSK	4159588856_A	1e-05	0.003166	0.488474	0.031356	0.133942	0.043149	0.270168	0.026439	0.003295
	Russian_NSK	4159588856_B	0.001803	1e-05	0.524738	0.007179	0.092282	0.028106	0.313397	0.01013	0.022355
	Russian_NSK	4159588868_A	0.024767	1e-05	0.505261	0.023748	0.107766	0.022114	0.278979	0.01128	0.026075
	Russian_NSK	4159588868_B	0.002933	0.041644	0.444822	0.021602	0.206687	0.048224	0.204127	0.016427	0.013534
	Russian_NSK	4159588877_A	0.064283	0.039895	0.335666	0.002334	0.17022	0.081254	0.205956	0.055412	0.044981
	Russian_NSK	4159588877_B	0.013356	0.017673	0.448434	0.010379	0.207914	0.05463	0.220887	0.015908	0.010819
	Russian_NSK	4159588898_A	0.016014	0.04056	0.42434	0.029121	0.157512	1e-05	0.295725	0.036709	1e-05
	Russian_NSK	4159588898_B	0.00653	0.015962	0.512847	0.025549	0.092308	0.00879	0.296853	0.041151	1e-05
	Russian_STV	4257735504_A	1e-05	0.0155	0.486538	0.00953	0.16755	0.05073	0.233819	0.012478	0.023845
	Russian_STV	4257735504_B	1e-05	0.027399	0.486726	1e-05	0.133694	0.016263	0.258951	0.06053	0.016419
	Russian_STV	4257735530_A	1e-05	0.013125	0.48643	0.033191	0.17153	0.002704	0.25156	1e-05	0.041439
	Russian_STV	4257735530_B	1e-05	0.058836	0.47668	0.006796	0.153608	0.058014	0.216788	1e-05	0.029259
	Russian_STV	4257735538_A	0.007084	1e-05	0.505437	0.029113	0.140622	0.074884	0.235468	0.002055	0.005328
	Russian_STV	4257735538_B	1e-05	0.024947	0.487321	0.006185	0.201591	0.002811	0.217659	0.012665	0.046811
	Russian_STV	4257735539_A	0.02424	0.032986	0.478296	0.003833	0.133263	0.04749	0.237043	0.025411	0.017437
	Russian_STV	4257735539_B	0.003855	0.035196	0.475599	0.004994	0.189706	0.033746	0.216435	0.020143	0.020325
	Russian_STV	4257735607_B	1e-05	0.046762	0.517553	0.003341	0.14371	0.032016	0.249133	1e-05	0.007465
	Russian_STV	4257735609_A	0.03014	1e-05	0.518581	0.009257	0.187685	1e-05	0.232992	0.011976	0.00935
	Russian_STV	4257735609_B	0.005908	0.005367	0.513599	0.018445	0.148586	0.031688	0.263683	0.008087	0.004636
	Russian_STV	4257735613_A	1e-05	0.046223	0.500939	0.033674	0.142213	0.015618	0.258393	0.001449	0.001482
	Russian_STV	4257735613_B	0.001877	0.012776	0.464669	0.014984	0.164152	0.031424	0.281637	0.011192	0.017288
	Russian_STV	4257735614_A	0.016038	0.005804	0.475119	0.01867	0.208042	0.016737	0.224543	0.008187	0.026861
	Russian_STV	4257735614_B	0.03301	0.030339	0.451917	0.004019	0.215417	0.027739	0.208663	0.028886	1e-05
	Russian_STV	4257735622_A	0.016595	0.019536	0.413546	0.015168	0.258321	0.018044	0.206805	0.021866	0.030118
	Russian_STV	4257735622_B	0.060054	0.034425	0.356063	0.024796	0.117631	1e-05	0.340829	0.024639	0.041554
	Russian_STV	4257735639_A	0.024667	0.019002	0.499634	0.008811	0.127683	1e-05	0.320172	1e-05	1e-05
	Russian_STV	4257735639_B	0.011462	0.020486	0.497444	0.011596	0.183038	0.02626	0.20522	0.015932	0.028563
	Russian_STV	4257735651_A	1e-05	0.043124	0.436561	0.019099	0.177768	0.028207	0.245857	0.017553	0.031823
	Russian_STV	4257735651_B	0.0231	0.024442	0.464303	1e-05	0.149194	0.0416	0.296328	0.001013	1e-05
	Russian_STV	4257735663_A	1e-05	0.040313	0.537938	0.030174	0.098427	0.009005	0.284112	1e-05	1e-05
	Russian_STV	4257735663_B	0.015825	0.057118	0.411238	0.004744	0.126781	1e-05	0.368885	0.012104	0.003295
	Russian_STV	4257735802_A	1e-05	1e-05	0.504411	0.024341	0.129591	0.005166	0.284399	0.020839	0.031232
	Russian_STV	4257735802_B	0.013026	0.005537	0.48495	0.012008	0.172841	0.029651	0.235279	0.036249	0.010459
	Russian_STV	4257735829_A	1e-05	1e-05	0.44369	1e-05	0.185313	0.043652	0.251584	0.056885	0.018847
	Russian_STV	4257735829_B	0.016068	0.020335	0.484824	1e-05	0.159034	0.047569	0.229411	0.031792	0.010956
	Russian_STV	4257735830_A	1e-05	0.02921	0.470666	0.017298	0.237526	0.033664	0.198551	0.005321	0.007754
	Russian_STV	4257735830_B	0.025158	0.029465	0.503889	0.00019	0.140261	0.048666	0.232001	0.006204	0.014167
	Russian_STV	4257735836_A	0.010101	1e-05	0.507582	1e-05	0.179909	1e-05	0.235547	1e-05	0.066821
	Russian_STV	4257735836_B	0.002458	0.03411	0.487733	0.015437	0.17574	0.000878	0.255437	1e-05	0.028197
	Russian_STV	4257735849_A	1e-05	1e-05	0.475921	0.018336	0.176894	0.032892	0.257764	0.03625	0.001924
	Russian_STV	4257735849_B	0.03414	0.015125	0.557796	1e-05	0.094656	0.013865	0.282785	0.001613	1e-05
	Russian_STV	4257735850_A	1e-05	0.004012	0.514205	0.01245	0.16739	0.001889	0.24363	1e-05	0.056405
	Russian_STV	4257735850_B	0.007376	0.006276	0.46512	0.042345	0.175003	0.037437	0.249001	0.012384	0.005057
	Russian_STV	4257735851_A	1e-05	0.010691	0.493452	0.005842	0.129825	0.034221	0.27177	0.021627	0.032563
	Russian_STV	4257735851_B	0.014117	1e-05	0.530297	0.022939	0.179246	1e-05	0.235335	1e-05	0.018037
	Russian_STV	4257735852_A	0.007119	0.01849	0.498556	0.035594	0.188765	1e-05	0.234808	0.013781	0.002877
	Russian_STV	4257735852_B	0.003763	0.017205	0.493609	0.021976	0.193101	0.001272	0.221831	0.025649	0.021595
	Russian_STV	4257735853_A	0.036701	0.019804	0.464147	1e-05	0.167848	0.054038	0.239254	0.008753	0.009444
	Russian_STV	4257735853_B	0.026288	0.000742	0.516453	1e-05	0.180791	0.043874	0.207367	0.020059	0.004417
	Russian_STV	4257735872_A	1e-05	0.002857	0.466403	0.003509	0.195614	0.019413	0.223786	0.048823	0.039586
	Russian_STV	4257735872_B	0.008238	0.017112	0.490467	0.002018	0.153725	0.003607	0.254506	0.035566	0.034761
	Karel	4461875510_R01C01	0.024889	0.005349	0.548269	0.008996	0.15051	0.047013	0.182722	0.010489	0.021762
	Karel	4461875510_R01C02	0.007859	0.029232	0.525692	0.010924	0.097604	0.017117	0.285437	1e-05	0.026127
	Karel	4461875510_R02C01	1e-05	0.001346	0.545533	0.004439	0.128287	0.046152	0.224435	0.012613	0.037186
	Karel	4461875510_R02C02	1e-05	0.018446	0.58196	1e-05	0.109059	0.045034	0.18672	0.019633	0.039129
	Karel	4461875513_R01C01	1e-05	0.021199	0.571827	1e-05	0.111169	0.042333	0.194786	0.017448	0.04122
	Karel	4461875513_R01C02	1e-05	0.000718	0.52407	0.0009	0.170814	0.036323	0.196887	0.047898	0.02238
	Karel	4461875513_R02C01	1e-05	0.032193	0.538012	0.000554	0.14574	0.044788	0.216635	0.019481	0.002587
	Karel	4461875513_R02C02	1e-05	0.00789	0.560154	0.004146	0.157159	0.020997	0.180209	1e-05	0.069425
	Karel	4461875593_R01C01	1e-05	0.024562	0.536834	0.011924	0.117665	0.038457	0.258462	0.00851	0.003576
	Karel	4461875593_R01C02	0.013859	0.001933	0.542284	0.020712	0.158095	0.040373	0.177115	0.032764	0.012864
	Karel	4461875593_R02C01	1e-05	1e-05	0.537567	0.00909	0.168897	0.039051	0.203905	0.004591	0.036879
	Karel	4461875593_R02C02	1e-05	0.025055	0.532076	1e-05	0.155921	1e-05	0.265418	0.012055	0.009445
	Karel	4461875605_R01C01	1e-05	0.016606	0.530398	0.018159	0.154962	0.026313	0.202332	0.030181	0.02104
	Karel	4461875605_R01C02	0.010741	0.017315	0.519718	0.011985	0.158391	0.01913	0.199323	0.025418	0.037977
	Karel	4461875605_R02C01	0.028219	1e-05	0.507172	0.01733	0.179233	0.008459	0.235804	0.019327	0.004447
	Karel	4461875605_R02C02	1e-05	0.022412	0.553253	0.02273	0.110899	0.038966	0.205477	0.014495	0.031759
	Karel	4461875606_R01C01	0.041458	1e-05	0.562088	0.007895	0.155597	0.03514	0.154859	0.023113	0.019839
	Karel	4461875606_R01C02	1e-05	1e-05	0.535121	0.018401	0.190969	0.020426	0.188533	1e-05	0.04652
	Karel	4461875606_R02C01	0.022981	1e-05	0.536431	1e-05	0.159743	0.060887	0.19237	0.001028	0.02654
	Karel	4461875606_R02C02	0.010074	0.014648	0.526924	0.049789	0.132169	0.0216	0.199828	0.037341	0.007625
	Karel	4461875619_R01C01	0.029342	0.03471	0.543425	1e-05	0.148943	0.016442	0.18883	0.02925	0.009048
	Karel	4461875619_R01C02	1e-05	1e-05	0.527949	1e-05	0.188182	0.03021	0.191109	0.048807	0.013712
	Karel	4461875619_R02C01	0.008474	1e-05	0.542303	0.00542	0.21746	0.012105	0.143054	0.025452	0.045723
	Karel	4461875619_R02C02	0.004788	0.039091	0.519482	0.028172	0.118341	0.046486	0.20958	0.013045	0.021015
	Karel	4461875656_R01C01	0.000442	1e-05	0.530773	0.018841	0.199796	0.025428	0.18108	0.022759	0.020871
	Karel	4461875656_R01C02	1e-05	1e-05	0.522995	0.005317	0.163239	0.035813	0.215445	0.012277	0.044892
	Karel	4461875656_R02C01	1e-05	0.004317	0.526317	0.010588	0.145018	0.055208	0.216353	0.005045	0.037144
	Karel	4461875656_R02C02	0.004617	0.016479	0.52209	0.003178	0.140169	0.062605	0.231573	0.003828	0.015461
	Karel	4461875657_R01C01	1e-05	0.008574	0.580467	0.010062	0.099574	0.053828	0.202219	0.023987	0.021279
	Karel	4461875657_R01C02	1e-05	0.013124	0.478136	1e-05	0.175881	0.04342	0.240632	0.002967	0.04582
	Karel	4461875657_R02C01	0.004047	0.007705	0.514784	0.003994	0.14351	0.04989	0.250946	0.025115	1e-05
	Karel	4461875657_R02C02	0.011332	0.005788	0.546756	0.008082	0.170499	0.036791	0.184142	1e-05	0.0366
	Karel	4461875712_R01C01	0.007141	1e-05	0.549301	0.029443	0.132419	0.011954	0.230899	0.016417	0.022416
	Karel	4461875712_R01C02	0.001586	1e-05	0.511806	1e-05	0.178523	0.042211	0.201601	0.031297	0.032955
	Karel	4461875712_R02C01	0.005938	0.032809	0.509376	1e-05	0.15237	0.026591	0.241073	0.002191	0.029643
	Karel	4461875712_R02C02	0.003688	0.023797	0.523068	1e-05	0.132191	0.043261	0.214203	0.041894	0.017889
	Komi	4461875602_R01C01	1e-05	0.01881	0.396087	0.00843	0.295262	0.062863	0.137983	0.074695	0.005861
	Komi	4461875602_R01C02	1e-05	0.023607	0.350178	0.034101	0.326915	0.06698	0.143157	0.015356	0.039697
	Komi	4461875602_R02C01	1e-05	0.041078	0.369739	0.032118	0.310543	0.089277	0.121446	0.027592	0.008198
	Komi	4461875602_R02C02	0.004907	0.017934	0.369842	0.02755	0.257893	0.083891	0.172873	0.049993	0.015117
	Komi	4461875636_R01C01	1e-05	0.01459	0.375728	0.013427	0.266155	0.060934	0.175724	0.027961	0.065471
	Komi	4461875636_R01C02	1e-05	0.030333	0.37832	1e-05	0.3113	0.077041	0.136077	0.057377	0.009532
	Komi	4461875636_R02C01	1e-05	1e-05	0.391273	0.036143	0.273691	0.07799	0.159463	0.007116	0.054304
	Komi	4461875636_R02C02	1e-05	1e-05	0.366926	0.014038	0.282659	0.105815	0.16633	0.039926	0.024286
	Komi	4461875652_R01C01	0.014768	0.004613	0.385473	0.015467	0.2672	0.087678	0.160021	0.041003	0.023776
	Komi	4461875652_R01C02	0.017884	0.025741	0.37834	0.0316	0.303583	0.050576	0.15995	0.018034	0.014292
	Komi	4461875652_R02C01	0.03169	0.029983	0.340188	0.013818	0.285942	0.038233	0.192047	0.0369	0.031198
	Komi	4461875652_R02C02	1e-05	0.005311	0.367454	0.028631	0.248438	0.064285	0.200445	0.060277	0.025149
	Komi	4461875653_R01C01	1e-05	0.014558	0.392161	0.041455	0.293551	0.056411	0.160861	0.012488	0.028505
	Komi	4461875653_R01C02	0.000114	0.049529	0.383273	0.012944	0.301725	0.055921	0.163468	0.01537	0.017656
	Komi	4461875653_R02C01	0.036124	1e-05	0.328629	0.031055	0.321736	0.060408	0.163871	0.045544	0.012624
	Komi	4461875653_R02C02	1e-05	0.030181	0.378784	0.037036	0.288055	0.061092	0.176674	1e-05	0.028159
	Komi	4461875654_R01C01	1e-05	0.026648	0.366148	0.009732	0.303668	0.046598	0.17244	0.0505	0.024257
	Komi	4461875654_R01C02	0.015237	0.02278	0.40123	0.013973	0.233211	0.071018	0.173101	0.051171	0.01828
	Komi	4461875654_R02C01	0.018106	1e-05	0.38514	0.037857	0.272825	0.069107	0.162888	0.041082	0.012985
	Komi	4461875654_R02C02	1e-05	0.008628	0.347598	0.026984	0.2963	0.057251	0.166131	0.060183	0.036915
	Komi	4461875677_R01C01	1e-05	0.022132	0.40087	0.025367	0.258084	0.062341	0.158919	0.022207	0.05007
	Komi	4461875677_R01C02	1e-05	0.007178	0.389146	0.049662	0.299867	0.045664	0.145574	0.014569	0.048329
	Komi	4461875677_R02C01	1e-05	0.002539	0.338189	0.013996	0.315154	0.036795	0.190703	0.054035	0.048578
	Komi	4461875677_R02C02	0.014887	0.030966	0.377365	0.026695	0.298901	0.052916	0.140252	0.050765	0.007253
	Komi	4461875688_R01C01	0.016655	0.008208	0.355702	0.035046	0.2959	0.061749	0.165783	0.019923	0.041035
	Komi	4461875688_R01C02	1e-05	1e-05	0.37035	0.04994	0.319836	0.066698	0.150204	0.003516	0.039436
	Komi	4461875688_R02C01	0.025034	0.030862	0.393286	1e-05	0.29704	0.064239	0.151767	0.010103	0.027658
	Komi	4461875688_R02C02	1e-05	1e-05	0.378436	0.019953	0.272024	0.086071	0.174467	1e-05	0.069019
	Komi	4461875700_R01C01	0.015887	0.012809	0.374894	0.030614	0.306432	0.063783	0.161342	0.010887	0.023354
	Komi	4461875700_R01C02	1e-05	0.032818	0.377079	0.029663	0.305276	0.06353	0.130481	1e-05	0.061134
	Komi	4461875700_R02C01	0.001866	0.024033	0.41826	1e-05	0.234787	0.056174	0.18438	0.043807	0.036682
	Komi	4461875700_R02C02	0.017248	0.029944	0.383987	0.013481	0.288786	0.072722	0.131749	0.054764	0.007319
	Chuvash	4461875537_R01C01	0.025846	1e-05	0.306482	0.0467	0.244895	0.055874	0.215783	0.050315	0.054095
	Chuvash	4461875537_R01C02	0.073053	0.019531	0.305887	0.030479	0.259566	0.08674	0.167582	0.05715	1e-05
	Chuvash	4461875537_R02C01	0.088903	0.008105	0.267991	0.03083	0.228852	0.081255	0.209067	0.03712	0.047878
	Chuvash	4461875537_R02C02	0.07857	0.011183	0.333999	1e-05	0.258968	0.047276	0.188412	0.053318	0.028264
	Chuvash	4461875544_R01C01	0.063258	0.015108	0.311618	0.022399	0.269554	0.085074	0.184754	0.033938	0.014298
	Chuvash	4461875544_R01C02	0.070335	1e-05	0.291474	0.016846	0.269296	0.06145	0.182699	0.088172	0.019717
	Chuvash	4461875544_R02C01	0.065286	1e-05	0.323594	0.009578	0.227801	0.063494	0.212335	0.059145	0.038757
	Chuvash	4461875544_R02C02	0.071552	0.006194	0.287417	0.034809	0.284477	0.089928	0.1662	0.031985	0.027436
	Chuvash	4461875546_R01C01	0.06044	0.033902	0.266773	0.028439	0.233489	0.115847	0.180836	0.050617	0.029656
	Chuvash	4461875546_R01C02	0.043927	0.021794	0.308341	0.044118	0.237963	0.054864	0.210337	0.04682	0.031836
	Chuvash	4461875546_R02C01	0.047842	0.032278	0.311036	0.033417	0.251789	0.079701	0.164725	0.043682	0.03553
	Chuvash	4461875546_R02C02	0.062215	0.031544	0.279299	0.028169	0.271362	0.063004	0.160681	0.044217	0.059508
	Chuvash	4461875559_R01C01	0.010774	0.009368	0.519276	0.0013	0.156694	1e-05	0.275178	1e-05	0.02739
	Chuvash	4461875559_R01C02	0.08358	1e-05	0.296378	0.028983	0.221766	0.108509	0.198763	0.042188	0.019823
	Chuvash	4461875559_R02C01	0.031742	0.032905	0.300335	0.025294	0.216201	0.117775	0.173752	0.030592	0.071405
	Chuvash	4461875559_R02C02	0.025359	0.029292	0.306053	0.024223	0.219171	0.102271	0.173745	0.034698	0.085189
	Chuvash	4461875564_R01C01	0.072011	0.010305	0.304656	0.001164	0.244416	0.077578	0.199546	0.067555	0.022768
	Chuvash	4461875564_R01C02	0.048335	0.021649	0.302549	0.022904	0.215662	0.095643	0.164134	0.076267	0.052858
	Chuvash	4461875564_R02C01	0.077104	0.000508	0.278134	0.028692	0.278014	0.060882	0.196253	0.042213	0.0382
	Chuvash	4461875564_R02C02	0.067682	0.022557	0.319592	0.023504	0.202998	0.090999	0.186467	0.06161	0.024591
	Chuvash	4461875566_R01C01	0.072893	0.02038	0.313718	0.013279	0.249814	0.067622	0.172914	0.054989	0.034392
	Chuvash	4461875566_R01C02	0.046364	0.037113	0.289922	0.064241	0.241867	0.109144	0.152761	0.025354	0.033235
	Chuvash	4461875566_R02C01	0.056823	1e-05	0.268716	0.052033	0.269163	0.082373	0.187756	0.034768	0.048359
	Chuvash	4461875566_R02C02	0.036927	0.036835	0.278003	0.026141	0.2455	0.09963	0.190937	0.032078	0.053947
	Chuvash	4461875577_R01C01	0.045406	0.016396	0.280716	0.028428	0.259736	0.076599	0.183787	0.054913	0.05402
	Chuvash	4461875577_R01C02	0.060695	0.017779	0.310715	0.019264	0.219047	0.082952	0.196326	0.049408	0.043814
	Chuvash	4461875577_R02C01	0.041517	0.022538	0.351103	0.021682	0.203855	0.067991	0.1933	0.038026	0.059989
	Chuvash	4461875577_R02C02	0.054432	0.032541	0.299865	0.030747	0.245484	0.0593	0.175345	0.052861	0.049426
	Chuvash	4461875586_R01C01	0.045706	1e-05	0.274664	0.034455	0.251229	0.078475	0.209318	0.034918	0.071225
	Chuvash	4461875586_R02C01	0.023985	0.047333	0.288305	0.025099	0.271514	0.05581	0.178306	0.043085	0.066564
	Chuvash	Chuvash13	0.040329	0.025845	0.302291	0.026421	0.218647	0.109224	0.179329	0.044456	0.053459
	Chuvash	Chuvash20	0.00767	0.012835	0.290324	0.02383	0.227232	0.073571	0.209081	0.061679	0.093778
	Chuvash	Chuvash22	0.053622	0.01608	0.26677	0.038208	0.156117	0.112056	0.243547	0.049961	0.063641
	Chuvash	Chuvash24	0.083088	0.026868	0.307884	0.043822	0.242338	0.08367	0.18493	0.005089	0.022311
	Chuvash	Chuvash25	0.063706	1e-05	0.342807	0.02168	0.228325	0.046798	0.206464	0.047434	0.042776
	Chuvash	Chuvash26	0.066755	1e-05	0.330785	0.016776	0.194498	0.097199	0.216559	0.056574	0.020844
	Chuvash	Chuvash29	0.040599	0.016016	0.309467	0.036239	0.261325	0.074651	0.161237	0.041624	0.058841
	Chuvash	Chuvash31	0.065002	0.028271	0.298869	0.012732	0.248685	0.085463	0.185022	0.031184	0.044772
	Chuvash	Chuvash33	0.062091	0.034631	0.337604	0.013297	0.185397	0.080061	0.206084	0.047304	0.033531
	Chuvash	Chuvash37	0.068398	0.007308	0.2998	0.018309	0.240768	0.058296	0.171066	0.086227	0.049828
	Kazakh	4257735210_A	0.428082	0.096181	0.06698	0.039964	0.017106	0.035176	0.212499	0.047192	0.056819
	Kazakh	4257735210_B	0.465904	0.05237	0.08623	0.002692	0.109451	0.006118	0.177882	0.017477	0.081874
	Kazakh	4257735225_A	0.484499	0.097687	0.073758	0.010374	0.050805	0.010834	0.177975	1e-05	0.094059
	Kazakh	4257735225_B	0.400909	0.099626	0.07634	0.017641	0.059207	1e-05	0.201696	0.043218	0.101353
	Kazakh	4257735304_A	0.410057	0.077639	0.080668	0.043525	0.087206	0.033677	0.191728	0.015069	0.060432
	Kazakh	4257735304_B	0.382533	0.104285	0.072899	0.031172	0.047688	0.040124	0.208156	0.016183	0.096959
	Kazakh	4257735306_A	0.43911	0.092178	0.064315	0.016933	0.051304	0.009948	0.167949	0.043325	0.114938
	Kazakh	4257735306_B	0.404632	0.114574	0.104512	0.037508	0.065623	1e-05	0.15639	0.016374	0.100379
	Kazakh	4257735316_A	0.424026	0.100284	0.092529	0.018151	0.079235	0.006366	0.150264	0.003206	0.125939
	Kazakh	4257735316_B	0.406183	0.114867	0.081275	0.047011	0.043239	0.017588	0.170475	0.001591	0.11777
	Kazakh	4257735317_A	0.430571	0.101198	0.05034	0.023397	0.077912	1e-05	0.18463	0.012434	0.119508
	Kazakh	4257735317_B	0.325655	0.106244	0.106492	0.016561	0.087209	0.035511	0.269789	1e-05	0.052529
	Kazakh	4257735318_A	0.41372	0.085472	0.092703	0.020362	0.081929	0.001681	0.187646	0.029575	0.08691
	Kazakh	4257735318_B	0.42621	0.093068	0.08578	0.019208	0.056741	0.044472	0.170252	0.026609	0.077661
	Kazakh	4257735359_A	0.47982	0.060918	0.106047	0.011731	0.062592	0.010017	0.160628	0.034927	0.07332
	Kazakh	4257735359_B	0.449881	0.090136	0.055549	0.031128	0.04774	1e-05	0.15949	0.018997	0.14707
	Kazakh	4257735578_A	0.417159	0.08295	0.089045	0.012665	0.038905	0.015008	0.19802	0.058967	0.087281
	Kazakh	4257735578_B	0.397384	0.072495	0.087616	0.013316	0.093605	0.035219	0.182707	0.037846	0.079811
	Kazakh	4257735597_A	0.443278	0.088261	0.064866	0.007523	0.084576	0.022912	0.176638	0.017924	0.094022
	Kazakh	4257735597_B	0.411552	0.048102	0.094033	0.038649	0.042991	0.056694	0.192144	0.013601	0.102234
	Kazakh	4257735607_A	0.36306	0.083411	0.106974	0.030769	0.052179	1e-05	0.253337	0.038945	0.071317
	Kazakh	4257735608_A	0.36876	0.123162	0.085516	1e-05	0.074004	0.007162	0.201085	0.006829	0.13347
	Kazakh	4257735608_B	0.410259	0.075062	0.083243	0.032289	0.061839	0.009452	0.196422	0.050768	0.080667
	Kazakh	4257735688_A	0.413247	0.078651	0.084288	1e-05	0.055304	0.015725	0.222252	0.015699	0.114824
	Kazakh	4257735688_B	0.405299	0.096639	0.11079	0.030963	0.093728	1e-05	0.16935	0.033729	0.059492
	Kazakh	4257735689_A	0.439742	0.099019	0.095028	0.021869	0.036905	1e-05	0.153316	0.047767	0.106344
	Kazakh	4257735689_B	0.395071	0.09458	0.073723	0.043613	0.072277	0.038006	0.179237	0.018133	0.085359
	Kazakh	4257735690_A	0.412126	0.111648	0.095994	0.039419	0.037014	0.024603	0.177301	0.005069	0.096826
	Kazakh	4257735690_B	0.427117	0.068565	0.098419	0.017811	0.078362	0.00667	0.175806	0.019306	0.107944
	Kazakh	4257735734_A	0.424105	0.085965	0.064301	0.027666	0.050633	0.037173	0.185939	0.029223	0.094996
	Kazakh	4257735734_B	0.412814	0.082208	0.128204	0.030382	0.053041	0.037856	0.172522	0.013605	0.069368
	Kazakh	4257735772_A	0.44946	0.08219	0.077358	1e-05	0.044994	0.034411	0.173076	0.036021	0.102481
	Kazakh	4257735772_B	0.34221	0.086996	0.090907	0.011282	0.085978	0.010067	0.207002	0.049964	0.115594
	Kazakh	4257735773_A	0.385396	0.072515	0.085117	0.032349	0.088701	0.003459	0.220637	0.015658	0.096167
	Kazakh	4257735773_B	0.446102	0.115016	0.07386	0.005929	1e-05	0.003177	0.189776	0.020526	0.145603
	Kazakh	4257735779_A	0.432823	0.087656	0.092234	0.053567	0.000982	0.00962	0.213168	0.023634	0.086316
	Kazakh	4257735779_B	0.198441	0.039421	0.332157	0.033804	0.097214	0.02965	0.205206	0.005151	0.058957
	Kazakh	4257735780_A	0.446025	0.085464	0.075217	0.015174	0.08508	0.007254	0.177149	0.039644	0.068995
	Kazakh	4257735780_B	0.398709	0.101679	0.08674	0.018218	0.044472	0.01987	0.18767	0.021897	0.120746
	Kazakh	4257735837_B	0.42406	0.097572	0.097316	0.013695	0.050648	0.053184	0.166481	0.016998	0.080046
	Kazakh	4257735844_A	0.424764	0.086366	0.079881	0.039014	0.046996	0.034319	0.211841	0.00426	0.072559
	Kazakh	4257735844_B	0.433399	0.080021	0.065822	0.029983	0.084454	0.020526	0.184564	0.010686	0.090545
	Kazakh	4257735845_A	0.43429	0.098469	0.064489	0.029042	0.06479	0.058791	0.181368	0.000605	0.068156
	Kazakh	4257735845_B	0.527731	0.117222	0.043963	0.010899	0.043821	0.01509	0.120831	0.046339	0.074105
	Kazakh	4257735846_A	0.399693	0.072855	0.084612	0.03332	0.050556	0.035098	0.185028	0.026203	0.112637
	Kazakh	4257735846_B	0.388421	0.093522	0.091853	0.014821	0.041622	0.007688	0.201374	0.023461	0.137237
	Kazakh	4257735854_A	0.379936	0.095411	0.058542	0.009033	0.080356	0.04184	0.213861	0.029581	0.091441
	Kazakh	4257735854_B	0.421574	0.079865	0.074236	0.014917	0.080239	0.025283	0.198509	0.025399	0.079979
	Kirgiz	4252441651_B	0.464397	0.075963	0.057958	0.001466	0.074914	0.030955	0.147865	0.031862	0.114619
	Kirgiz	4252441653_A	0.490579	0.088531	0.07178	0.014464	0.032704	0.03645	0.155365	1e-05	0.110117
	Kirgiz	4252441653_B	0.403779	0.09605	0.059693	0.048806	0.083421	0.023954	0.153912	0.019595	0.110791
	Kirgiz	4252441715_B	0.479573	0.092449	0.096844	0.030355	0.030697	0.000567	0.150414	0.047706	0.071396
	Kirgiz_North	4461875041_R01C01	0.448644	0.10915	0.019994	0.033932	0.040055	0.044578	0.140733	0.047018	0.115895
	Kirgiz_North	4461875041_R01C02	0.466792	0.085792	0.045784	0.025479	0.068655	0.019441	0.159482	0.015522	0.113053
	Kirgiz_North	4461875041_R02C02	0.441273	0.1021	0.069163	0.032312	0.016955	0.052943	0.139497	0.023606	0.122151
	Kirgiz_North	4461875297_R01C01	0.444468	0.118934	0.047879	0.024303	0.106761	0.017647	0.177431	0.020385	0.042192
	Kirgiz_North	4461875297_R01C02	0.475681	0.100299	0.041958	0.02496	0.061695	0.015218	0.145841	0.03449	0.099858
	Kirgiz_North	4461875297_R02C01	0.453385	0.101747	0.051385	0.0031	0.099827	0.004067	0.173241	0.035419	0.077828
	Kirgiz_North	4461875297_R02C02	0.465056	0.072167	0.056862	0.043867	0.061994	0.002327	0.157191	0.040097	0.10044
	Kirgiz_North	4461875301_R01C01	0.386195	0.086486	0.115415	0.010268	0.075072	0.009341	0.164939	0.057868	0.094416
	Kirgiz_North	4461875301_R02C01	0.497195	0.065698	0.060103	0.010278	0.064856	1e-05	0.201267	0.02607	0.074523
	Kirgiz_North	4461875301_R02C02	0.410191	1e-05	0.128603	0.036946	0.08301	0.014687	0.209682	1e-05	0.116862
	Kirgiz_North	4461875424_R01C01	0.454894	0.114899	0.087686	0.036366	0.039328	0.007036	0.129472	0.010133	0.120187
	Kirgiz_North	4461875424_R01C02	0.461803	0.087664	0.061069	0.016267	0.078504	0.028219	0.154164	0.008738	0.103572
	Kirgiz_North	4461875424_R02C01	0.472484	0.130261	0.021597	0.024897	0.06991	1e-05	0.142158	0.026411	0.112271
	Kirgiz_North	4461875424_R02C02	0.477139	0.074571	0.060624	0.00216	0.094031	0.020438	0.121731	0.045614	0.103693
	Kirgiz_North	4461875461_R01C01	0.549662	0.096005	0.043802	0.011557	0.080038	0.008423	0.104514	0.030254	0.075743
	Kirgiz_North	4461875461_R01C02	0.453244	0.108003	0.026139	0.036376	0.062315	0.032328	0.146551	0.008969	0.126075
	Kirgiz_North	4461875461_R02C01	0.452862	0.109351	0.073336	0.0173	0.020396	0.039578	0.158879	0.026325	0.101971
	Kirgiz_North	4461875461_R02C02	0.50479	0.09405	0.034079	0.043991	0.072138	0.00344	0.182985	0.032711	0.031816
	Kirgiz_North	4461875524_R01C01	0.462404	0.098822	0.05038	0.031038	0.049287	1e-05	0.147463	0.061046	0.099551
	Kirgiz_North	4461875524_R01C02	1e-05	0.030085	0.509869	0.000326	0.125266	0.003259	0.316815	1e-05	0.01436
	Kirgiz_North	4461875524_R02C01	1e-05	0.030718	0.513787	0.005304	0.126015	1e-05	0.296017	0.004763	0.023375
	Kirgiz_North	4461875524_R02C02	0.030332	0.032979	0.413193	0.014531	0.131355	0.023373	0.304046	0.036028	0.014162
	Kirgiz_North	4493906116_R01C01	0.43948	0.084805	0.074516	0.02008	0.064677	0.014134	0.207063	0.018969	0.076277
	Kirgiz_North	4493906116_R02C01	0.425127	0.126845	0.068036	0.042562	0.053519	0.02714	0.129027	0.018396	0.109348
	Kirgiz_North	4493906116_R02C02	0.482503	0.013243	0.085331	0.016748	0.058889	0.006865	0.188768	0.020961	0.126692
	Kirgiz_North	4493906457_R01C01	0.459506	0.098016	0.056839	0.035646	0.07917	0.015804	0.125313	1e-05	0.129697
	Kirgiz_North	4493906457_R02C01	0.466267	0.088703	0.074507	0.024584	0.047046	0.021482	0.147137	0.03341	0.096862
	Kirgiz_North	4493906457_R02C02	0.44507	0.114523	0.056027	0.004044	0.090374	0.019498	0.163094	0.013703	0.093667
	Kirgiz_North	4493906459_R01C01	0.481242	0.092306	0.079008	0.044512	0.016347	0.013534	0.155838	0.020261	0.096953
	Kirgiz_North	4493906459_R01C02	0.462	0.122554	0.050997	0.003969	0.036739	0.029941	0.117404	0.051372	0.125023
	Kirgiz_North	4493906459_R02C01	0.477926	0.064443	0.06353	1e-05	0.078564	1e-05	0.178479	0.027565	0.109473
	Kirgiz_North	4493906459_R02C02	0.480371	0.097009	0.062936	0.036842	0.097497	1e-05	0.119237	0.023855	0.082244
	Udmurt	4459273139_R01C02	0.024071	0.035019	0.102124	0.001433	0.733179	0.019033	0.029607	0.027611	0.027924
	Udmurt	4459273139_R02C01	1e-05	0.039232	0.104619	0.002132	0.689865	0.012989	0.077681	0.040895	0.032576
	Udmurt	4459273152_R01C01	0.037308	0.011708	0.099477	0.019359	0.758705	1e-05	0.040614	1e-05	0.03281
	Udmurt	4459273152_R01C02	0.020249	1e-05	0.070883	0.003327	0.768541	0.031446	0.037054	0.029857	0.038632
	Udmurt	4459273152_R02C01	0.023605	0.009913	0.056875	0.016758	0.83292	0.029895	0.013656	1e-05	0.016368
	Udmurt	4459273152_R02C02	0.033623	0.005317	0.056372	1e-05	0.800199	0.016944	0.047271	0.012288	0.027976
	Udmurt	4459273153_R01C01	0.030522	0.032333	0.194696	1e-05	0.603288	0.016623	0.064193	0.026772	0.031563
	Udmurt	4459273153_R01C02	0.054093	0.01872	0.059647	0.015311	0.824034	0.010407	1e-05	0.017769	1e-05
	Udmurt	4459273153_R02C01	1e-05	0.025611	0.051765	1e-05	0.809619	0.017864	0.00867	0.061295	0.025157
	Udmurt	4459273153_R02C02	0.039555	0.02934	0.072434	0.024869	0.802924	0.010241	0.019961	1e-05	0.000665
	Udmurt	4459273154_R01C02	1e-05	0.037193	0.095825	0.012032	0.755566	0.014375	0.035988	0.002189	0.046821
	Udmurt	4459273154_R02C01	1e-05	0.033283	0.064388	0.044675	0.774793	0.008909	0.026703	0.047229	1e-05
	Udmurt	4459273154_R02C02	0.033377	1e-05	0.078038	0.008815	0.742827	0.053923	0.039451	0.010381	0.033179
	Udmurt	4459273156_R01C02	0.026446	0.014082	0.113042	0.012538	0.769256	3.5e-05	0.023159	0.029922	0.011521
	Udmurt	4459273156_R02C01	0.014691	1e-05	0.123479	0.037636	0.715679	0.04699	0.031807	0.003896	0.025812
	Udmurt	4459273156_R02C02	0.016891	0.001972	0.054065	0.042581	0.73658	0.038413	0.066957	0.017643	0.024897
	Udmurt	4459273167_R01C01	0.049633	1e-05	1e-05	1e-05	0.950297	1e-05	1e-05	1e-05	1e-05
	Udmurt	4459273167_R01C02	0.041698	1e-05	1e-05	0.000489	0.92045	1e-05	1e-05	0.00625	0.031073
	Udmurt	4459273167_R02C01	0.014146	1e-05	0.158394	0.018405	0.633098	0.049047	0.072623	0.050822	0.003455
	Udmurt	4459273168_R02C02	0.046354	0.008572	0.091985	0.000278	0.771094	0.010763	0.029555	0.01909	0.022308
	Udmurt	4459273169_R01C01	0.0335	0.012795	0.191037	1e-05	0.66571	0.017072	0.041935	0.010671	0.027271
	Udmurt	4459273169_R01C02	0.041576	0.03563	0.12369	0.019499	0.651867	0.03724	0.070227	0.020262	1e-05
	Udmurt	4459273169_R02C01	0.022312	1e-05	0.09542	0.012968	0.798066	1e-05	1e-05	0.019392	0.05181
	Udmurt	4459273169_R02C02	0.011328	0.017155	0.068466	0.025063	0.826519	1e-05	0.014634	1e-05	0.036816
	Udmurt	4459273519_R01C01	0.021218	0.051571	0.358329	0.00635	0.33301	0.00403	0.183774	0.041707	1e-05
	Udmurt	4459273519_R01C02	0.017428	0.025761	0.125812	0.004828	0.768039	0.01583	1e-05	1e-05	0.042281
	Udmurt	4459273519_R02C01	1e-05	0.000304	0.28482	0.026059	0.487556	0.01161	0.151904	0.00343	0.034308
	Udmurt	4459273519_R02C02	0.052589	0.000203	0.132766	1e-05	0.70752	0.039498	0.038327	0.029078	1e-05
	Udmurt	4459273520_R01C01	0.032944	0.01014	0.100464	0.007199	0.685725	0.038761	0.070959	0.039745	0.014063
	Udmurt	4459273520_R01C02	1e-05	1e-05	1e-05	1e-05	0.936884	1e-05	1e-05	0.006242	0.056814
	Udmurt	4459273520_R02C01	1e-05	0.002757	1e-05	1e-05	0.957602	1e-05	1e-05	1e-05	0.039581
	Udmurt	4459273520_R02C02	0.001963	0.023872	0.257897	0.044739	0.497186	0.043805	0.112497	0.01803	1e-05
	Mordovian	Mordovians1	1e-05	0.022394	0.453036	0.012615	0.122303	0.029892	0.327596	0.016086	0.016068
	Mordovian	Mordovians4	1e-05	0.039284	0.483026	1e-05	0.107953	0.05655	0.262446	0.023281	0.02744
	Mordovian	Mordovians5	0.024399	0.022625	0.489014	0.007121	0.119053	0.004441	0.296278	0.035552	0.001517
	Mordovian	Mordovians17	0.012388	0.029379	0.479854	0.0108	0.120187	0.027099	0.301719	0.008095	0.01048
	Mordovian	Mordovians22	0.011209	0.007119	0.486564	0.017736	0.135667	1e-05	0.27377	0.046805	0.02112
	Mordovian	Mordovians27	0.02031	0.034866	0.458634	0.032987	0.114263	0.013139	0.301961	0.022862	0.000979
	Mordovian	Mordovians28	0.017752	0.002872	0.478443	0.024628	0.150944	0.024729	0.275186	1e-05	0.025436
	Mordovian	Mordovians30	1e-05	0.007568	0.405332	0.026306	0.150396	0.038877	0.323666	0.024637	0.02321
	Mordovian	Mordovians31	0.006747	0.053897	0.45945	0.024558	0.095881	1e-05	0.328708	0.030738	1e-05
	Mordovian	Mordovians32	0.004967	0.015227	0.44453	0.011644	0.156232	0.03886	0.279897	0.022719	0.025925
	Mordva	4461875033_R01C01	0.024088	0.04265	0.413272	1e-05	0.185043	0.045953	0.288964	1e-05	1e-05
	Mordva	4461875033_R01C02	0.037885	1.5e-05	0.490548	0.040977	0.121079	0.0214	0.26887	0.019215	1e-05
	Mordva	4461875033_R02C01	0.051292	0.0136	0.490323	0.020513	0.090821	0.020037	0.289218	0.011634	0.012562
	Mordva	4461875033_R02C02	0.022014	0.020311	0.47469	0.026682	0.133334	0.004732	0.286197	0.032031	1e-05
	Mordva	4461875058_R01C01	0.045945	0.01461	0.469508	1e-05	0.168158	1e-05	0.257562	0.037807	0.006389
	Mordva	4461875058_R01C02	0.001519	0.068916	0.46411	0.02195	0.149939	0.044833	0.248714	1e-05	1e-05
	Mordva	4461875058_R02C01	0.01881	0.035917	0.479332	0.026079	0.133264	0.002332	0.290534	1e-05	0.013722
	Mordva	4461875058_R02C02	0.018012	0.036932	0.432293	0.005091	0.162969	0.016435	0.291277	0.035494	0.001497
	Mordva	4461875069_R01C01	0.056398	1e-05	0.464571	0.01042	0.133391	1e-05	0.294947	0.040244	1e-05
	Mordva	4461875069_R01C02	0.014292	0.038934	0.460003	1e-05	0.162365	0.035982	0.260346	0.024348	0.00372
	Mordva	4461875069_R02C01	0.032626	0.019927	0.494221	0.014811	0.148439	0.01941	0.253491	0.017066	1e-05
	Mordva	4461875069_R02C02	0.014571	0.014635	0.48376	0.005652	0.086551	0.012605	0.313328	0.04674	0.022159
	Mordva	4461875471_R01C02	0.043141	0.016578	0.470313	0.003694	0.129826	0.002312	0.279406	0.047811	0.006919
	Mordva	4461875471_R02C02	0.034933	0.01162	0.466526	0.03806	0.136962	0.023535	0.279101	0.009253	1e-05
	Mordva	4461875490_R01C01	0.020688	0.014809	0.449903	0.01467	0.127823	0.036392	0.296895	0.011016	0.027804
	Mordva	4461875490_R01C02	0.017467	0.022115	0.482984	0.000549	0.107228	0.03987	0.298463	1e-05	0.031313
	Mordva	4461875490_R02C01	0.04492	1e-05	0.475192	1e-05	0.116407	0.023418	0.305985	0.020404	0.013654
	Mordva	4461875490_R02C02	0.017981	0.009389	0.431236	1e-05	0.18465	0.001527	0.309726	0.033012	0.01247
	Mordva	4461875491_R01C01	0.005588	0.006758	0.493882	1e-05	0.163146	0.009105	0.282574	0.002773	0.036164
	Mordva	4461875491_R01C02	0.044851	0.029138	0.495829	1e-05	0.112091	0.023508	0.278284	0.016279	1e-05
	Mordva	4461875491_R02C01	0.01188	0.008062	0.455274	0.019736	0.179313	0.003352	0.272808	0.018088	0.031487
	Mordva	4461875491_R02C02	0.040979	0.038026	0.25036	0.003372	0.110887	0.011634	0.525759	0.018974	1e-05
	Mordva	4461875492_R01C01	0.042192	1e-05	0.507978	0.01114	0.100719	0.003542	0.313739	0.02067	1e-05
	Mordva	4461875492_R01C02	1e-05	0.058738	0.48128	0.034699	0.105934	0.015926	0.281877	0.019052	0.002485
	Mordva	4461875492_R02C01	0.023602	0.036037	0.475329	0.025454	0.125914	0.022012	0.260224	0.031418	1e-05
	Mordva	4461875492_R02C02	0.059572	1e-05	0.472011	0.005519	0.141369	0.016701	0.285669	0.014758	0.00439
	Mordva	4461875493_R01C01	0.049147	1e-05	0.523656	0.017049	0.109627	0.01841	0.268413	1e-05	0.013679
	Mordva	4461875493_R01C02	1e-05	0.034113	0.445819	0.006568	0.169338	0.024668	0.271855	0.0235	0.024129
	Mordva	4461875493_R02C01	0.003861	0.005372	0.494021	0.000786	0.134333	0.012868	0.280114	0.030325	0.038321
	Mordva	4461875493_R02C02	0.047614	1e-05	0.462799	0.013043	0.157913	0.026613	0.268543	0.010998	0.012466
	Mordva	4461875495_R01C01	0.046251	0.061144	0.448813	0.010347	0.158739	1e-05	0.274676	1e-05	1e-05
	Mordva	4461875495_R01C02	0.057165	1e-05	0.512444	0.009565	0.114102	0.008754	0.262604	0.035346	1e-05
	Mordva	4461875495_R02C01	1e-05	0.049199	0.453598	1e-05	0.113096	0.022956	0.298427	0.048622	0.014082
	Mordva	4461875495_R02C02	0.004607	0.027957	0.467236	0.019328	0.144201	0.002332	0.286602	1e-05	0.047726
	Kumyk	kumyks40	0.025984	0.0028	0.087947	0.01556	0.070078	0.0085	0.757165	0.031956	1e-05
	Kumyk	kumyks41	0.050057	0.055383	0.104747	0.020927	0.098916	0.019288	0.64145	1e-05	0.009222
	Kumyk	kumyks44	0.049888	0.008965	0.09077	0.017094	0.068443	0.034865	0.695139	0.021921	0.012916
	Kumyk	kumyks90	1e-05	0.067712	0.087508	0.01207	0.106328	0.007511	0.67232	0.038982	0.007558
	Kumyk	kumyks93	0.060622	0.028446	0.097839	0.018477	0.086656	0.023958	0.683982	1e-05	1e-05
	Kumyk	kumyks94	0.074105	1e-05	0.10887	0.017381	0.058251	0.015996	0.692321	0.021134	0.011933
	Kumyk	kumyks97	0.052041	0.043749	0.130072	0.02275	0.049135	0.02912	0.652273	0.006783	0.014076
	Kumyk	kumyks98	1e-05	0.047647	0.108846	0.015204	0.075228	0.009272	0.692875	0.040578	0.010341
	Tatar_BUY	4461875876_R01C02	0.094989	0.045045	0.363323	1e-05	0.155985	0.050209	0.258533	0.031897	1e-05
	Tatar_BUY	4461875876_R02C01	0.069244	0.056149	0.358156	0.012016	0.119899	0.041777	0.284818	0.057931	1e-05
	Tatar_BUY	4461875876_R02C02	0.08924	0.036371	0.334987	0.007948	0.17647	0.02304	0.293688	0.006653	0.031603
	Tatar_BUY	4461875881_R01C01	0.088397	0.021619	0.413922	0.016749	0.125194	0.028831	0.272058	0.01356	0.019669
	Tatar_KZN	4461875850_R01C02	0.100284	0.048866	0.312704	0.015568	0.195239	0.027629	0.243454	0.033571	0.022684
	Tatar_KZN	4461875850_R02C01	0.046043	0.008234	0.295218	0.010078	0.217786	0.055075	0.259282	0.023668	0.084618
	Tatar_KZN	4461875850_R02C02	0.09078	0.016477	0.367594	0.023339	0.153359	0.066616	0.241472	0.010002	0.030362
	Tatar_KZN	4461875851_R01C01	0.067382	0.061392	0.301483	1e-05	0.190507	0.056438	0.244049	0.06017	0.018568
	Tatar_KZN	4461875851_R01C02	0.055508	0.059094	0.348407	0.021779	0.145283	0.033848	0.275189	0.005456	0.055436
	Tatar_KZN	4461875851_R02C01	0.078619	0.03671	0.309019	0.030989	0.189571	0.030287	0.262378	0.011087	0.051339
	Tatar_KZN	4461875851_R02C02	0.053784	0.026247	0.336278	0.019455	0.15639	0.053762	0.305428	0.001305	0.047351
	Tatar_KZN	4461875861_R01C01	0.099839	0.01259	0.307412	0.020635	0.166759	0.016968	0.326868	0.032489	0.01644
	Tatar_KZN	4461875861_R01C02	0.079459	0.023381	0.271747	0.021161	0.233949	0.054783	0.240397	0.014837	0.060287
	Tatar_KZN	4461875861_R02C01	0.088631	0.030993	0.311072	1e-05	0.148818	0.031721	0.295971	0.036238	0.056545
	Tatar_KZN	4461875861_R02C02	0.054596	0.076008	0.316937	0.004316	0.117479	0.020957	0.320062	0.020392	0.069253
	Tatar_KZN	4461875862_R01C01	0.05484	0.03464	0.375834	0.01878	0.132904	0.021966	0.2878	0.043447	0.029789
	Tatar_KZN	4461875862_R01C02	0.105037	0.039657	0.271591	0.00291	0.216491	0.075303	0.223852	0.034711	0.030447
	Tatar_KZN	4461875862_R02C01	0.085976	0.037516	0.245238	0.030427	0.092689	1e-05	0.484583	0.02355	1e-05
	Tatar_KZN	4461875862_R02C02	0.001007	0.012726	1e-05	0.018608	0.008741	0.033221	0.886188	0.020272	0.019227
	Tatar_KZN	4461875876_R01C01	0.040763	0.035189	0.427034	0.013044	0.104882	0.010375	0.335311	0.006237	0.027163
	Tatar_NEW	4459273536_R01C01	0.107678	0.049433	0.2819	0.009325	0.194371	0.052	0.286	0.016918	0.002375
	Tatar_NEW	4459273536_R01C02	0.082297	0.048806	0.295549	0.034099	0.213239	0.021912	0.253162	0.022387	0.02855
	Tatar_NEW	4459273536_R02C01	0.083903	0.033559	0.337413	0.020826	0.163806	0.038365	0.277189	0.026553	0.018387
	Tatar_NEW	4459273536_R02C02	0.065902	0.043703	0.320452	1e-05	0.179547	0.054733	0.283846	0.01763	0.034178
	Tatar_NEW	4459273538_R01C01	0.067887	0.04491	0.300351	0.034523	0.200466	0.049333	0.258701	0.009688	0.034141
	Tatar_NEW	4459273538_R01C02	0.098239	0.068682	0.297376	1e-05	0.210257	0.052732	0.244068	0.022544	0.006092
	Tatar_NEW	4459273538_R02C01	0.083727	0.042185	0.298481	0.009488	0.208283	0.037548	0.273368	0.041622	0.005298
	Tatar_NEW	4459273538_R02C02	0.093959	1e-05	0.284692	0.008771	0.182655	0.077749	0.266066	0.053124	0.032974
	Tatar_NEW	4459273542_R01C01	0.085553	0.015942	0.295942	0.038477	0.224998	0.062183	0.210601	0.041459	0.024844
	Tatar_NEW	4459273542_R01C02	0.019915	0.059512	0.292469	1e-05	0.146454	0.034786	0.329588	0.060415	0.056852
	Tatar_NEW	4459273542_R02C01	0.038158	0.039852	0.313654	0.019559	0.182655	0.066289	0.245026	0.025498	0.06931
	Tatar_NEW	4459273542_R02C02	0.083178	0.023626	0.302692	0.027905	0.256474	0.046328	0.204848	0.051831	0.003118
	Tatar_NEW	4459273543_R01C01	0.114429	0.057641	0.295231	0.019726	0.190882	0.035499	0.229482	0.048503	0.008606
	Tatar_NEW	4459273543_R01C02	0.089773	0.010847	0.308902	0.018082	0.191415	0.039828	0.294221	0.044112	0.00282
	Tatar_NEW	4459273543_R02C01	0.110513	0.055883	0.288971	0.005333	0.168022	0.051131	0.274311	0.017588	0.028249
	Tatar_NEW	4459273543_R02C02	0.063498	0.021494	0.288112	0.021944	0.167851	0.054314	0.286616	0.046146	0.050025
	Tatar_NEW	4459273545_R01C01	0.038288	1e-05	0.368173	0.046352	0.145451	0.032644	0.33351	0.029453	0.006118
	Tatar_NEW	4459273545_R01C02	0.075972	0.027728	0.312543	0.022667	0.166756	0.057689	0.255018	0.050396	0.031231
	Tatar_NEW	4459273545_R02C01	0.067927	0.047342	0.306628	0.026786	0.238631	0.041231	0.241779	0.002802	0.026875
	Tatar_WTF	4461875881_R02C01	0.089663	0.051496	0.241647	0.0119	0.244275	0.042326	0.262295	0.038513	0.017886
	Tatar_WTF	4461875881_R02C02	0.069449	0.028096	0.350508	0.01716	0.153676	0.051083	0.284112	0.022588	0.023326
	Lezgin	lez7	0.012494	0.060515	0.129206	0.016144	0.101816	0.017183	0.662622	1e-05	1e-05
	Lezgin	lez9	1e-05	0.058497	0.113765	0.019814	0.115693	0.03387	0.650191	0.00815	1e-05
	Lezgin	lez31	0.013192	0.045479	0.123753	0.020777	0.113958	0.012714	0.657929	0.012188	1e-05
	Lezgin	lez33	0.009872	0.044143	0.121597	0.00108	0.114275	1e-05	0.659743	0.049271	1e-05
	Lezgin	lez36	1e-05	0.060875	0.05529	0.000205	0.164779	0.026324	0.660829	0.031679	1e-05
	Lezgin	lez37	1e-05	0.04694	0.075239	1e-05	0.128323	0.035962	0.671961	0.041544	1e-05
	Lezgin	lez38	0.030942	0.051156	0.077086	0.01212	0.103578	0.011837	0.689371	0.0239	1e-05
	Lezgin	lez40	1e-05	0.064929	0.093027	1e-05	0.109756	0.031652	0.668169	0.032437	1e-05
	Lezgin	lez49	0.01674	0.050888	0.082674	0.008401	0.117861	0.049945	0.672939	0.000542	1e-05
	Bashkir_ARK	4461875136_R01C01	0.229654	0.02674	0.156	0.029317	0.153686	0.091871	0.172511	0.077618	0.062604
	Bashkir_ARK	4461875136_R01C02	0.200684	0.03584	0.1405	0.035463	0.206647	0.076243	0.189247	0.079116	0.036259
	Bashkir_ARK	4461875136_R02C01	0.199888	0.028723	0.136218	0.007166	0.215141	0.084736	0.181416	0.070707	0.076007
	Bashkir_ARK	4461875136_R02C02	0.19892	0.054399	0.132016	0.021756	0.196383	0.083826	0.203801	0.07287	0.03603
	Bashkir_ARK	4461875166_R01C01	0.138124	0.029057	0.219366	0.014358	0.195738	0.084506	0.231858	0.032441	0.054551
	Bashkir_ARK	4461875166_R01C02	0.161934	0.061737	0.141466	0.039933	0.213539	0.100942	0.185589	0.053325	0.041534
	Bashkir_ARK	4461875166_R02C01	0.144672	0.052415	0.197525	0.026678	0.223642	0.072241	0.167596	0.079132	0.0361
	Bashkir_ARK	4461875166_R02C02	0.215456	0.028058	0.138392	0.023588	0.225134	0.101914	0.185321	0.007313	0.074825
	Bashkir_ARK	4461875306_R01C01	0.191404	0.075149	0.151677	0.006176	0.230479	0.077369	0.151075	0.051465	0.065205
	Bashkir_ARK	4461875306_R01C02	0.21795	0.044004	0.14386	0.002416	0.15783	0.115496	0.202215	0.079234	0.036994
	Bashkir_ARK	4461875306_R02C01	0.181716	0.050655	0.142442	0.027904	0.224909	0.095414	0.16574	0.061388	0.049832
	Bashkir_ARK	4461875306_R02C02	0.154516	0.029428	0.16952	0.027985	0.184957	0.081634	0.189463	0.050213	0.112284
	Bashkir_ARK	4461875312_R01C01	0.189936	0.031835	0.127317	0.043756	0.232094	0.098423	0.172655	0.065951	0.038033
	Bashkir_ARK	4461875312_R01C02	0.163166	0.04243	0.145798	0.025807	0.218838	0.111902	0.18256	0.058396	0.051103
	Bashkir_ARK	4461875312_R02C01	0.227312	0.037111	0.124292	0.01615	0.212476	0.078526	0.16049	0.04395	0.099694
	Bashkir_ARK	4461875312_R02C02	0.177977	0.056552	0.179308	0.024477	0.22528	0.064758	0.16679	0.050979	0.053879
	Bashkir_ARK	4461875314_R01C01	0.157496	0.064892	0.150359	0.008218	0.216079	0.08449	0.17799	0.092931	0.047544
	Bashkir_ARK	4461875314_R01C02	0.228592	0.06573	0.155974	0.017547	0.23986	0.069991	0.170454	0.036727	0.015125
	Bashkir_ARK	4461875314_R02C01	0.17836	0.064373	0.128767	0.024462	0.225357	0.098302	0.170563	0.043016	0.066799
	Bashkir_ARK	4461875314_R02C02	0.196718	0.037334	0.18797	0.015047	0.221579	0.083825	0.142014	0.060161	0.055351
	Bashkir_BRZ	4461875167_R01C01	0.282474	1e-05	1e-05	1e-05	0.717456	1e-05	1e-05	1e-05	1e-05
	Bashkir_BRZ	4461875167_R01C02	0.234904	0.019926	0.079815	0.02234	0.421998	0.052462	0.099249	0.047756	0.021551
	Bashkir_BRZ	4461875167_R02C01	0.295143	1e-05	1e-05	1e-05	0.704787	1e-05	1e-05	1e-05	1e-05
	Bashkir_BRZ	4461875167_R02C02	0.307075	1e-05	1e-05	1e-05	0.633741	0.007273	0.049782	1e-05	0.002089
	Bashkir_BRZ	4461875217_R01C01	0.203844	0.015462	0.077619	0.015884	0.457022	0.039466	0.097108	0.045842	0.047754
	Bashkir_BRZ	4461875217_R01C02	0.173485	0.028908	0.198754	0.035089	0.222448	0.073158	0.198711	0.040357	0.029091
	Bashkir_BRZ	4461875217_R02C01	0.214013	0.050495	0.132324	0.013575	0.221074	0.109527	0.159773	0.036102	0.063118
	Bashkir_BRZ	4461875217_R02C02	0.216131	0.031001	0.141466	0.017817	0.188369	0.114348	0.162263	0.053234	0.075371
	Bashkir_BRZ	4461875226_R01C01	0.203241	0.06171	0.180343	0.020285	0.170946	0.086248	0.168128	0.068475	0.040624
	Bashkir_BRZ	4461875226_R01C02	0.154627	0.045117	0.268999	0.005988	0.211392	0.053605	0.189716	0.05421	0.016346
	Bashkir_BRZ	4461875226_R02C01	0.175291	0.033873	0.175136	0.025251	0.235466	0.075619	0.157707	0.063324	0.058333
	Bashkir_BRZ	4461875226_R02C02	0.19506	0.063763	0.165352	0.007834	0.170642	0.113795	0.171237	0.068705	0.043613
	Bashkir_BRZ	4461875228_R01C01	0.204734	0.060636	0.12444	0.034673	0.18967	0.113958	0.13899	0.04377	0.089129
	Bashkir_BRZ	4461875228_R01C02	0.202449	0.056648	0.195205	0.031332	0.193335	0.046464	0.151857	0.083605	0.039106
	Bashkir_BRZ	4461875228_R02C01	0.22175	0.045453	0.140086	0.029627	0.230003	0.111111	0.147803	0.043656	0.030511
	Bashkir_BRZ	4461875228_R02C02	0.215297	0.052074	0.133727	0.048696	0.244271	0.094385	0.150013	0.030964	0.030573
	Uzbek	4459273477_R01C02	0.24451	0.108172	0.062822	0.025935	0.111729	0.043829	0.360558	0.020784	0.021661
	Uzbek	4459273477_R02C01	0.373181	0.107747	0.083026	0.003978	0.081753	0.065389	0.274342	0.010574	1e-05
	Uzbek	4459273477_R02C02	0.281669	0.115317	0.06236	0.013127	0.072986	0.019351	0.361519	0.02944	0.044233
	Uzbek	4459273478_R01C01	0.296199	0.099514	0.081077	0.00719	0.088662	0.019927	0.356682	0.029385	0.021363
	Uzbek	4459273478_R01C02	0.284396	0.096006	0.090655	1e-05	0.118411	0.011099	0.360474	0.032991	0.005957
	Uzbek	4459273478_R02C01	0.306087	0.083841	0.063595	0.025626	0.104833	0.043792	0.355956	1e-05	0.01626
	Uzbek	4459273478_R02C02	0.333373	0.102802	0.063136	0.028313	0.083141	0.025944	0.336515	0.022879	0.003897
	Uzbek	4459273479_R01C01	0.302307	0.058066	0.084622	0.038364	0.088807	0.019082	0.350405	0.047266	0.01108
	Uzbek	4459273479_R01C02	0.153192	0.09042	0.206174	0.037718	0.135428	0.015554	0.341808	0.001585	0.018121
	Uzbek	4459273479_R02C01	0.203898	0.077947	0.200246	1e-05	0.105695	0.048736	0.320021	0.043437	1e-05
	Uzbek	4459273479_R02C02	0.34446	0.093389	0.096188	0.022193	0.099353	0.005867	0.326792	0.011748	1e-05
	Uzbek	4459273495_R01C01	0.250442	0.099807	0.049781	0.015735	0.100052	0.040802	0.429361	0.002357	0.011664
	Uzbek	4459273495_R01C02	0.260559	0.084516	0.071313	0.045393	0.092483	0.039988	0.369346	0.012934	0.023467
	Uzbek	4459273495_R02C01	0.328077	0.118417	0.052734	0.025299	0.099316	0.04274	0.31687	0.016537	1e-05
	Uzbek	4459273495_R02C02	0.236527	0.047055	0.183332	0.024815	0.097055	0.021194	0.324204	0.035292	0.030525
	Uzbek	4459273506_R01C01	0.319267	0.129523	0.090668	0.011347	0.054117	0.029129	0.328159	0.01121	0.026581
	Uzbek	4459273506_R01C02	0.339915	0.071922	0.095328	0.030707	0.111818	1e-05	0.294946	0.055082	0.000273
	Uzbek	4459273506_R02C01	0.332051	0.10508	0.056957	0.010648	0.106964	0.025748	0.335667	0.017129	0.009756
	Uzbek	4459273506_R02C02	0.273519	0.094686	0.089509	0.024863	0.119015	1e-05	0.336187	0.021193	0.041017
	Uzbek	4459273507_R01C01	0.30559	0.117825	0.091173	0.020699	0.098112	0.009055	0.34994	0.007595	1e-05
	Uzbek	4459273507_R01C02	0.317315	0.091478	0.076948	0.023651	0.113865	0.020714	0.356009	1e-05	1e-05
	Uzbek	4459273507_R02C01	0.340281	0.100592	0.061374	0.025044	0.105801	0.010592	0.33235	0.008362	0.015604
	Uzbek	4459273507_R02C02	0.320777	0.086586	0.098646	0.013594	0.080705	0.014304	0.341303	0.016437	0.027648
	Uzbek	4459273508_R01C01	0.348932	0.093199	0.06554	1.9e-05	0.075674	1e-05	0.346591	0.058991	0.011045
	Uzbek	4459273508_R01C02	0.265064	0.103218	0.076395	0.025408	0.062265	0.016567	0.369432	0.045133	0.036518
	Uzbek	4459273508_R02C01	0.32659	0.083078	0.062607	0.021523	0.103097	0.020324	0.352029	0.025452	0.005302
	Uzbek	4459273508_R02C02	0.316856	0.104009	0.051645	0.008694	0.102806	0.016177	0.350879	0.039545	0.009389
	Uzbek	4459273513_R01C01	0.316407	0.096689	0.08366	0.032688	0.061749	0.009619	0.321027	1e-05	0.078151
	Uzbek	4459273513_R01C02	0.299082	0.083108	0.080467	0.043066	0.071898	0.033653	0.355286	1e-05	0.033431
	Uzbek	4459273513_R02C01	0.312839	0.096776	0.09329	0.030587	0.082502	0.002125	0.345883	0.017646	0.018351
	Uzbek	4459273513_R02C02	0.347044	0.112555	0.058518	0.016616	0.083618	0.030544	0.306443	0.014529	0.030132
	Uzbek	4459273514_R01C01	0.322137	0.062917	0.099946	0.021323	0.0739	0.034749	0.335954	0.005452	0.043622
	Uzbek	4459273514_R01C02	0.260354	0.098034	0.079028	0.026025	0.050215	0.054442	0.376473	0.030999	0.024429
	Uzbek	4459273514_R02C01	0.28406	0.118278	0.077536	0.030325	0.038075	0.063757	0.347429	0.021508	0.019032
	Uzbek	4459273514_R02C02	0.193813	0.044764	0.174758	1e-05	0.212005	0.074805	0.239941	0.022034	0.03787
	Uzbek	4459273518_R01C01	0.29295	0.105111	0.042106	1e-05	0.11885	0.025481	0.389385	0.022966	0.00314
	Uzbek	4459273518_R01C02	0.328481	0.088553	0.075923	0.014456	0.081932	0.018395	0.341649	0.035466	0.015145
	Uzbek	4459273518_R02C01	0.258139	0.095492	0.101231	0.018196	0.094633	0.016531	0.343791	0.040107	0.031882
	Uzbek	4459273518_R02C02	0.503182	0.110732	0.050501	1e-05	0.114418	0.025103	0.113053	0.030326	0.052675
	Chukchi	ADR00057	0.003931	1e-05	1e-05	0.992282	1e-05	1e-05	1e-05	1e-05	0.003727
	Chukchi	ADR00059	1e-05	1e-05	1e-05	0.99992	1e-05	1e-05	1e-05	1e-05	1e-05
	Chukchi	ADR00060	1e-05	1e-05	1e-05	0.913963	1e-05	1e-05	1e-05	1e-05	0.085967
	Chukchi	ADR00061	1e-05	1e-05	1e-05	0.99992	1e-05	1e-05	1e-05	1e-05	1e-05
	Chukchi	ADR00064	0.028076	1e-05	1e-05	0.96319	1e-05	1e-05	1e-05	1e-05	0.008674
	Chukchi	ADR00065	0.019788	1e-05	1e-05	0.924187	1e-05	1e-05	1e-05	1e-05	0.055965
	Chukchi	ADR00066	1e-05	1e-05	1e-05	0.992444	1e-05	1e-05	1e-05	1e-05	0.007486
	Chukchi	ADR00068	1e-05	1e-05	1e-05	0.963298	1e-05	1e-05	1e-05	1e-05	0.036632
	Chukchi	ADR00074	1e-05	1e-05	1e-05	0.991112	1e-05	1e-05	1e-05	1e-05	0.008818
	Chukchi	ADR00079	1e-05	1e-05	1e-05	0.950098	1e-05	1e-05	1e-05	0.005987	0.043854
	Chukchi	MC_06	1e-05	1e-05	1e-05	0.980748	1e-05	1e-05	1e-05	1e-05	0.019182
	Chukchi	MC_08	1e-05	1e-05	1e-05	0.975511	1e-05	1e-05	1e-05	1e-05	0.024419
	Chukchi	MC_14	1e-05	1e-05	1e-05	0.99992	1e-05	1e-05	1e-05	1e-05	1e-05
	Chukchi	MC_15	0.018788	1e-05	1e-05	0.907161	1e-05	1e-05	1e-05	0.014853	0.059147
	Chukchi	MC_16	0.013973	1e-05	1e-05	0.980202	1e-05	1e-05	1e-05	1e-05	0.005765
	Chukchi	MC_17	1e-05	1e-05	1e-05	0.99992	1e-05	1e-05	1e-05	1e-05	1e-05
	Chukchi	MC_18	1e-05	1e-05	1e-05	0.970378	1e-05	1e-05	1e-05	1e-05	0.029552
	Chukchi	MC_25	1e-05	1e-05	1e-05	0.944333	1e-05	1e-05	1e-05	1e-05	0.055597
	Chukchi	MC_38	1e-05	1e-05	1e-05	0.99992	1e-05	1e-05	1e-05	1e-05	1e-05
	Chukchi	MC_40	0.004148	1e-05	1e-05	0.994458	1e-05	1e-05	1e-05	1e-05	0.001334
	Chukchi_Reindeer	Sesk_47	1e-05	1e-05	1e-05	0.99992	1e-05	1e-05	1e-05	1e-05	1e-05
	Chukchi_Sir	Sir41	1e-05	1e-05	1e-05	0.99992	1e-05	1e-05	1e-05	1e-05	1e-05
	Chukchi_Sir	Sir50	1e-05	1e-05	1e-05	0.99992	1e-05	1e-05	1e-05	1e-05	1e-05
	Buryat	4257735223_A	0.674004	0.007123	0.02031	0.010398	0.05272	0.020974	0.028987	0.026868	0.158615
	Buryat	4257735223_B	0.527035	0.001902	0.13294	0.008995	0.068409	0.009118	0.094284	0.052094	0.105224
	Buryat	4257735224_A	0.705942	0.035781	0.014394	0.010183	0.072968	1e-05	0.039199	0.044088	0.077435
	Buryat	4257735224_B	0.629098	0.044544	0.029754	0.005951	0.090215	1e-05	1e-05	0.018799	0.181619
	Buryat	4257735229_A	0.644786	0.044285	0.011922	0.017123	0.04087	0.050676	0.037689	0.007477	0.14517
	Buryat	4257735230_A	0.660773	0.037781	0.021164	1e-05	0.073996	0.038025	0.016153	0.02447	0.127627
	Buryat	4257735230_B	0.542969	0.06637	0.057004	0.014259	0.054276	0.014407	0.098779	0.008136	0.1438
	Buryat	4257735231_A	0.625542	0.051723	0.015991	1e-05	0.069324	0.007878	0.020959	0.031783	0.176789
	Buryat	4257735231_B	0.641496	0.022882	0.00227	0.018623	0.082348	0.0133	0.034938	0.020877	0.163266
	Buryat	4257735262_A	0.663644	0.060414	0.009774	0.006201	0.031017	0.043058	0.014659	0.036841	0.134392
	Buryat	4257735262_B	0.800915	1e-05	1e-05	1e-05	0.141897	1e-05	1e-05	0.02449	0.032648
	Buryat	4257735263_A	0.801492	1e-05	1e-05	1e-05	0.141903	1e-05	1e-05	0.024437	0.032118
	Buryat	4257735263_B	0.618407	0.026481	1e-05	1e-05	0.079192	0.012303	0.029679	0.053498	0.180421
	Buryat	4257735264_B	0.659574	0.030102	0.000791	1e-05	0.049483	0.023899	0.060017	0.019504	0.15662
	Buryat	4257735582_A	0.311976	0.057727	0.278443	1e-05	0.09536	1e-05	0.164658	1e-05	0.091806
	Buryat	4257735582_B	0.683918	0.021423	0.018843	0.00263	0.044124	1e-05	0.040488	0.02257	0.165993
	Buryat	4257735595_A	0.562889	0.038837	1e-05	0.020419	0.050918	0.026501	0.026811	0.057135	0.216481
	Buryat	4257735595_B	0.560353	0.029778	0.018609	0.016242	0.056809	0.008583	0.037561	0.05203	0.220034
	Buryat	4257735598_A	0.407744	0.006611	0.183416	0.026802	0.099699	1e-05	0.124722	0.025423	0.125573
	Buryat	4257735598_B	0.545696	0.035724	0.04986	0.012736	0.017772	0.020082	0.167463	0.020022	0.130644
	Buryat	4257735599_A	0.626379	0.012748	0.035648	0.024704	0.032763	0.020673	0.048975	0.021799	0.176311
	Buryat	4257735599_B	0.663382	0.042575	0.01722	0.015259	0.034557	0.005406	0.033474	0.055283	0.132844
	Buryat	4257735600_A	0.589147	0.0676	6e-05	0.010983	0.040415	0.025474	0.028069	0.070575	0.167679
	Buryat	4257735600_B	0.691947	0.014319	0.001609	0.013675	0.069356	1e-05	0.031905	0.015383	0.161796
	Buryat	4257735662_A	0.604229	0.036358	0.008927	0.021016	0.098637	0.02848	0.001751	0.034523	0.166079
	Buryat	4257735662_B	0.20419	0.007886	0.238746	0.012312	0.099283	0.0522	0.135419	0.061199	0.188766
	Buryat	4257735664_A	0.652345	0.044996	0.015459	1e-05	0.073016	0.011722	0.011066	0.050877	0.140509
	Buryat	4257735664_B	0.658582	0.064326	0.035689	0.019121	0.023446	0.017258	0.018061	0.021194	0.142323
	Buryat	4257735669_A	0.648888	0.014262	0.024875	1e-05	0.075535	1e-05	0.016883	0.044415	0.175122
	Buryat	4257735669_B	0.646513	0.080889	0.008705	1e-05	0.017143	0.038615	0.035462	1e-05	0.172653
	Buryat	4257735685_A	0.675615	0.074521	0.01086	0.038083	0.05153	0.010241	0.016641	0.021978	0.100531
	Buryat	4257735685_B	0.589364	0.069082	0.023892	0.030303	0.050182	1e-05	0.043243	0.00563	0.188293
	Buryat	4257735686_A	0.642542	0.023754	0.003967	0.009938	0.054758	0.017249	0.038553	0.027091	0.182148
	Buryat	4257735686_B	0.608999	0.055003	0.001646	0.002816	0.047652	0.002747	0.050413	0.035848	0.194875
	Buryat	4257735687_A	0.695804	0.030622	1e-05	1e-05	0.094598	0.007798	0.008046	0.013606	0.149507
	Buryat	4257735687_B	0.653786	0.037715	0.020272	0.024346	0.061077	0.009222	0.029531	0.03792	0.126131
	Buryat	4257735735_A	0.64477	0.027927	0.020652	0.042057	0.062401	0.015836	0.028172	0.007049	0.151134
	Buryat	4257735735_B	0.469966	0.034249	0.11936	0.028767	0.073198	0.024387	0.096713	0.032358	0.121002
	Buryat	4257735745_A	0.595509	0.042993	0.018739	0.01629	0.069911	1e-05	0.013894	0.026902	0.215751
	Buryat	4257735745_B	0.609813	0.016503	0.065998	1e-05	0.064434	1e-05	0.060333	0.021292	0.161609
	Buryat	4257735746_A	0.483032	0.052641	1e-05	0.043199	0.042811	0.000975	0.061125	0.046608	0.269599
	Buryat	4257735746_B	0.642975	0.027781	0.008952	1e-05	0.025587	0.023386	0.071037	0.031646	0.168625
	Buryat	4257735747_A	0.652926	0.018398	0.029356	0.007361	0.050925	1e-05	0.03226	1e-05	0.208755
	Buryat	4257735747_B	0.682382	0.019941	0.005203	1e-05	0.12582	0.01026	0.008515	1e-05	0.147858
	Buryat	4257735807_A	0.663661	0.022304	0.024728	0.010943	0.05407	0.009742	0.035107	0.035925	0.143521
	Buryat	4257735807_B	0.608412	0.020226	0.033143	1e-05	0.073926	0.010701	0.011184	0.040672	0.201727
	Altaian	altai280p	0.440593	0.168595	0.037666	0.033459	0.043326	0.011107	0.096224	0.055249	0.113781
	Altaian	altai283p	0.384245	0.202757	0.048732	0.020756	0.053137	0.011537	0.05585	0.086615	0.136371
	Altaian	altai363p	0.420952	0.169954	0.007016	0.015034	0.079068	0.039906	0.063105	0.0659	0.139065
	Altaian	altai380k	0.380164	0.170396	0.045029	0.038377	0.042892	0.004715	0.077436	0.09437	0.14662
	Altaian	altai409k	0.371238	0.213482	0.013872	0.032642	0.009846	0.051419	0.070315	0.110676	0.126509
	Altaian	altai419A	0.408327	0.190943	0.030375	0.024539	0.061401	0.047843	0.083415	0.053814	0.099344
	Altaian	altai431k	0.382604	0.207813	0.026754	0.046369	0.041727	0.024832	0.083655	0.080354	0.105893
	Tubalar	Tuba1	1e-05	0.976414	1e-05	0.023516	1e-05	1e-05	1e-05	1e-05	1e-05
	Tubalar	Tuba2	0.07138	0.724771	0.049227	0.020317	0.02299	0.028679	0.006506	0.076121	1e-05
	Tubalar	Tuba6	0.103005	0.753047	1e-05	0.00641	0.014004	0.057563	1e-05	0.065941	1e-05
	Tubalar	Tuba9	0.155499	0.711695	1e-05	1e-05	0.036522	0.007524	1e-05	0.088719	1e-05
	Tubalar	Tuba10	1e-05	0.895511	1e-05	0.001017	1e-05	0.032519	1e-05	0.070902	1e-05
	Tubalar	Tuba11	0.007861	0.813632	0.044454	0.00061	0.015433	0.003385	1e-05	0.068547	0.046067
	Tubalar	Tuba12	0.127199	0.704043	0.008234	0.001734	0.009641	0.044117	0.001014	0.094576	0.009441
	Tubalar	Tuba13	0.120788	0.659428	0.000742	0.007498	0.042327	0.026862	0.028909	0.084485	0.028961
	Tubalar	Tuba15	0.113828	0.683597	1e-05	1e-05	0.070976	0.018948	0.003773	0.080259	0.028599
	Tubalar	Tuba16	0.093552	0.75976	1e-05	0.021013	1e-05	0.017225	1e-05	0.027251	0.08117
	Tubalar	Tuba17	0.183929	0.597618	0.004228	0.018283	0.040299	0.04103	0.011027	0.064645	0.03894
	Tubalar	Tuba18	0.164898	0.508389	0.062209	0.026549	0.059559	0.050623	0.012314	0.073112	0.042348
	Tubalar	Tuba19	0.08364	0.727536	0.005182	0.03155	0.013465	0.028973	1e-05	0.060041	0.049603
	Tubalar	Tuba20	0.092395	0.694635	1e-05	0.043131	1e-05	0.037598	0.040172	0.091698	0.000351
	Tubalar	Tuba21	0.043363	0.865572	1e-05	0.031683	1e-05	1e-05	1e-05	0.043352	0.015989
	Tubalar	Tuba22	0.082073	0.650029	0.02717	0.028849	0.046163	0.021736	0.005705	0.076526	0.061749
	Tubalar	Tuba23	1e-05	0.99992	1e-05	1e-05	1e-05	1e-05	1e-05	1e-05	1e-05
	Tubalar	Tuba24	1e-05	0.99992	1e-05	1e-05	1e-05	1e-05	1e-05	1e-05	1e-05
	Tubalar	Tuba25	0.119026	0.615591	0.047784	0.003825	0.048553	0.034409	0.03831	0.092491	1e-05
	Tubalar	Tuba29	0.184389	0.712446	1e-05	0.006839	0.045472	0.016961	1e-05	0.033863	1e-05
	Tubalar	Tuba30	0.191064	0.513785	0.031029	0.058493	0.056147	0.026783	0.010648	0.08238	0.02967
	Tubalar	Tuba31	0.090569	0.625683	0.006776	0.030554	0.038708	0.05936	0.034445	0.064556	0.049349
	Aleut	Ale20	0.017015	0.121709	0.175572	0.474623	0.0606	0.036989	0.109442	0.00404	1e-05
	Aleut	Ale22	0.050605	0.109671	0.188256	0.455327	0.052302	0.026217	0.085686	1e-05	0.031925
	Aleut	Ale33	0.00545	0.030771	0.446314	0.195401	0.068363	0.018921	0.199348	0.035422	1e-05
	Aleut	Ale34	0.022401	0.106837	0.261963	0.381969	0.050012	0.053072	0.123726	1e-05	1e-05
	Aleut	Ale35	0.024895	0.044545	0.388093	0.234016	0.066187	0.042082	0.17972	1e-05	0.020452
	Aleut	Ale36	0.017072	0.056423	0.500823	0.040838	0.064529	0.002858	0.303526	0.013921	1e-05
	Aleut	Ale37	1e-05	0.049434	0.40083	0.198905	0.097357	0.030575	0.197724	1e-05	0.025156
	Even	Nlk1	0.164332	0.003891	0.071142	0.085899	0.044128	0.038899	0.02169	0.026509	0.543512
	Even	Nlk3	0.223883	1e-05	1e-05	0.07347	1e-05	0.010864	1e-05	0.042203	0.64954
	Even	Nlk5	0.145742	0.0039	0.172836	0.057438	0.051818	0.023207	0.084448	0.043461	0.41715
	Even	Nlk6	0.117476	0.029589	0.060046	0.086475	0.024836	0.017435	0.031392	0.057188	0.575562
	Even	Nlk9	0.191509	0.020788	0.017748	0.094319	0.014492	1e-05	0.043031	0.052811	0.565293
	Even	Nlk10	0.104003	1e-05	0.238006	0.063988	0.012352	1e-05	0.206026	0.060339	0.315265
	Even	Nlk14	0.074599	0.012688	0.236317	0.050222	0.087922	0.035678	0.117189	0.029447	0.355939
	Even	Nlk16	0.159744	0.03176	0.22797	0.045759	0.050631	0.038526	0.104107	0.025956	0.315549
	Even	Nlk18	0.208096	1e-05	1e-05	0.123785	1e-05	1e-05	1e-05	0.077977	0.590092
	Even	Nlk19	0.095214	0.023081	0.375768	0.035278	0.05155	0.026282	0.207	1e-05	0.185818
	Hanty	4461875753_R01C02	1e-05	1e-05	1e-05	1e-05	1e-05	0.99992	1e-05	1e-05	1e-05
	Hanty	4461875754_R01C01	0.042734	0.000545	1e-05	0.055225	0.074537	0.471157	1e-05	0.19446	0.161322
	Hanty	4461875754_R01C02	0.003131	0.031331	1e-05	0.030742	0.111528	0.663025	1e-05	0.121663	0.03856
	Hanty	4461875754_R02C01	0.03083	0.022886	1e-05	0.036066	0.105406	0.504518	1e-05	0.195303	0.104971
	Hanty	4461875754_R02C02	1e-05	1e-05	1e-05	0.008173	1e-05	0.8921	1e-05	0.099667	1e-05
	Hanty	4481622748_R01C01	0.00705	0.03779	0.020541	0.03981	0.139592	0.604591	0.00331	0.118418	0.028899
	Hanty	4481622748_R01C02	0.003011	0.021889	1e-05	0.04018	0.067422	0.67278	1e-05	0.15164	0.043058
	Hanty	4481622748_R02C01	1e-05	0.043666	0.015436	0.045882	0.129066	0.632652	1e-05	0.119674	0.013604
	Hanty	4481622748_R02C02	0.024033	1e-05	1e-05	0.046137	0.138574	0.607339	0.012762	0.131355	0.039781
	Hanty	4481622749_R01C01	1e-05	0.045839	1e-05	0.023872	0.088754	0.741169	1e-05	0.100327	1e-05
	Hanty	4481622749_R01C02	1.7e-05	0.008526	1e-05	0.041386	0.129119	0.502799	1e-05	0.178893	0.13924
	Hanty	4481622749_R02C01	1e-05	0.029845	1e-05	0.056237	0.184808	0.558598	1e-05	0.148569	0.021913
	Hanty	4481622749_R02C02	0.018983	0.013761	0.005636	0.041388	0.198211	0.513195	1e-05	0.173063	0.035752
	Hanty	4481622750_R01C01	0.025613	0.007185	0.026629	0.04374	0.129038	0.68198	1e-05	0.084306	0.001498
	Hanty	4481622750_R02C01	0.042789	0.011533	0.014086	0.006974	0.128816	0.65221	1e-05	0.143573	1e-05
	Hanty	4481622750_R02C02	0.021383	0.027502	0.059031	0.042685	0.181224	0.498783	1e-05	0.139507	0.029875
	Hanty	4481622751_R01C01	1e-05	1e-05	0.009327	0.035338	0.006849	0.80995	1e-05	0.100361	0.038145
	Hanty	4481622751_R01C02	1e-05	1e-05	0.022602	0.049635	0.15503	0.543751	1e-05	0.171198	0.057754
	Hanty	4481622751_R02C01	1e-05	0.020775	0.03331	0.021825	0.198249	0.501295	1e-05	0.133253	0.091274
	Hanty	4481622751_R02C02	0.032083	0.013175	0.000841	0.047289	0.162912	0.390545	1e-05	0.262252	0.090894
	Hanty	4481622759_R01C01	1e-05	1e-05	1e-05	0.025899	1e-05	0.860464	1e-05	0.104639	0.008948
	Hanty	4481622759_R02C01	1e-05	0.002827	1e-05	0.00334	1e-05	0.886954	1e-05	0.102132	0.004706
	Hanty	4481622759_R02C02	1e-05	1e-05	1e-05	1e-05	1e-05	0.99992	1e-05	1e-05	1e-05
	Hanty	4481622761_R02C01	1e-05	1e-05	1e-05	1e-05	1e-05	0.99992	1e-05	1e-05	1e-05
	Hanty	4481622761_R02C02	0.007501	1e-05	1e-05	0.035174	0.073728	0.716775	1e-05	0.133463	0.033328
	Hanty	4481622776_R01C01	1e-05	1e-05	0.025862	0.040976	0.104947	0.651439	1e-05	0.151918	0.024828
	Hanty	4481622776_R02C01	0.013174	0.017667	0.050905	0.017229	0.154189	0.549212	1e-05	0.151292	0.046322
	Hanty	4481622776_R02C02	0.009159	1e-05	0.218792	0.015543	0.131398	0.382802	0.119141	0.071136	0.052019
	Hanty	4481622799_R01C01	1e-05	0.0081	0.000309	1e-05	1e-05	0.861843	0.000345	0.129362	1e-05
	Hanty	4481622799_R01C02	1e-05	1e-05	0.175985	0.071642	0.192763	0.402895	0.073163	0.062906	0.020627
	Hanty	4481622799_R02C01	1e-05	0.011491	1e-05	1e-05	1e-05	0.854342	0.018564	0.115553	1e-05
	Hanty	4481622837_R01C01	0.038103	0.01344	1e-05	0.024043	0.144019	0.471035	1e-05	0.245106	0.064234
	Hanty	4481622837_R01C02	1e-05	1e-05	1e-05	0.055323	0.114821	0.710639	1e-05	0.119167	1e-05
	Hanty	4481622837_R02C01	0.004025	1e-05	1e-05	0.064584	0.152382	0.636628	1e-05	0.138547	0.003804
	Mansi	Mansi43	0.048232	0.037176	0.131018	0.048245	0.221413	0.316364	0.04602	0.136141	0.01539
	Mansi	Mansi48	0.02573	0.016037	0.055268	0.060305	0.282815	0.336572	0.020781	0.15326	0.049232
	Mansi	Mansi56	0.017073	1e-05	0.08134	0.047947	0.250758	0.395426	0.000883	0.156345	0.050218
	Mansi	Mansi76	0.036419	0.001168	1e-05	0.06154	0.201724	0.500746	0.003698	0.150181	0.044513
	Mansi	Mansi79	0.017628	0.04945	0.0139	0.040372	0.193509	0.483543	1e-05	0.138935	0.062653
	Mansi	Mansi84	1e-05	1e-05	0.003846	0.052892	0.209223	0.482975	1e-05	0.157089	0.093944
	Mansi	Mansi91	0.019474	0.013903	0.022808	0.025441	0.239243	0.47743	1e-05	0.135802	0.065888
	Mansi	Mansi94	1e-05	0.004538	0.042531	0.052987	0.209175	0.448355	1e-05	0.15964	0.082754
	Ket	4459273546_R01C01	0.02801	0.005187	0.019399	0.007663	1e-05	0.036266	1e-05	0.822645	0.08081
	Ket	4459273546_R01C02	0.054588	0.01195	0.251149	0.019889	0.06406	0.007421	0.171027	0.412131	0.007784
	Ket	4459273546_R02C01	1e-05	0.016931	0.03822	0.002288	0.059795	0.031805	0.009019	0.783364	0.058568
	Ket	4459273546_R02C02	0.045142	0.003815	0.00949	0.068336	0.062967	0.153115	1e-05	0.459611	0.197514
	Ket	4459273570_R01C01	1e-05	1e-05	0.030026	1e-05	1e-05	1e-05	1e-05	0.969904	1e-05
	Ket	4459273570_R01C02	0.058122	0.018033	1e-05	0.071057	1e-05	0.106537	1e-05	0.54145	0.204772
	Ket	4459273570_R02C02	0.014974	0.021258	0.301087	0.015232	0.109619	0.0882	0.15032	0.249652	0.049657
	Ket	4459273584_R01C01	1e-05	1e-05	1e-05	0.000873	0.020947	0.006597	1e-05	0.971533	1e-05
	Ket	4459273584_R01C02	1e-05	1e-05	1e-05	0.027181	1e-05	1e-05	1e-05	0.946531	0.026228
	Ket	4459273584_R02C01	1e-05	1e-05	1e-05	1e-05	1e-05	1e-05	1e-05	0.94992	0.05001
	Ket	4459273584_R02C02	0.131117	0.082174	0.019395	0.02743	0.021099	1e-05	0.048398	0.654113	0.016264
	Ket	4459273586_R01C01	1e-05	1.2e-05	0.032711	1e-05	0.033217	0.009301	0.041065	0.883664	1e-05
	Ket	4459273586_R01C02	0.037721	1e-05	0.264954	0.037238	0.077434	0.066974	0.131445	0.234099	0.150126
	Ket	4459273586_R02C01	1e-05	1e-05	1e-05	1e-05	1e-05	1e-05	1e-05	0.990529	0.009401
	Ket	4459273586_R02C02	1e-05	1e-05	1e-05	1e-05	1e-05	1e-05	1e-05	0.99992	1e-05
	Ket	4459273587_R01C01	0.021916	0.021549	0.009866	0.059312	0.022855	0.053453	0.005112	0.776133	0.029804
	Ket	4459273587_R01C02	0.057994	0.027131	0.01191	0.035726	0.083145	0.088546	1e-05	0.673044	0.022495
	Ket	4459273587_R02C01	1e-05	0.003411	1e-05	1e-05	1e-05	1e-05	1e-05	0.993726	0.002803
	Ket	4459273587_R02C02	0.020837	0.054592	0.300698	0.009559	0.121511	0.013437	0.127336	0.278906	0.073123
	Ket	4459273588_R01C01	1e-05	1e-05	1e-05	1e-05	1e-05	1e-05	1e-05	0.99992	1e-05
	Ket	4459273588_R01C02	1e-05	1e-05	1e-05	1e-05	1e-05	1e-05	1e-05	0.99992	1e-05
	Ket	4459273588_R02C01	1e-05	1.6e-05	1e-05	1e-05	1e-05	1e-05	1e-05	0.991057	0.008868
	Ket	4459273588_R02C02	1e-05	1e-05	0.04322	1e-05	1e-05	1e-05	0.042652	0.914068	1e-05
	Ket	4459273589_R01C01	0.012179	1e-05	1e-05	0.039917	1e-05	1e-05	1e-05	0.72116	0.226694
	Ket	4459273589_R01C02	0.004012	0.021764	0.000501	1e-05	0.003853	1e-05	1e-05	0.949745	0.020095
	Ket	4459273589_R02C01	1e-05	1e-05	1e-05	0.009377	1e-05	1e-05	1e-05	0.971432	0.01913
	Ket	4459273589_R02C02	0.001066	0.023788	0.009198	0.005154	0.014121	1e-05	0.026987	0.919665	1e-05
	Ket	4459273590_R01C01	0.016021	0.03504	0.014133	0.027567	0.026922	0.039824	1e-05	0.741614	0.09887
	Ket	4459273590_R01C02	1e-05	1e-05	1e-05	1e-05	1e-05	1e-05	1e-05	0.99992	1e-05
	Ket	4459273590_R02C01	1e-05	1e-05	0.21364	1e-05	0.021108	1e-05	0.1763	0.588902	1e-05
	Ket	4459273590_R02C02	1e-05	1e-05	0.034865	0.024902	1e-05	0.001333	1e-05	0.938849	1e-05
	Ket	4459273600_R01C01	0.048517	1e-05	1e-05	0.021126	1e-05	1e-05	1e-05	0.72736	0.202948
	Ket	4459273600_R01C02	0.045296	0.021773	0.017562	0.052464	0.045666	0.086022	1e-05	0.658305	0.072902
	Ket	4459273600_R02C01	1e-05	1e-05	1e-05	1e-05	1e-05	1e-05	1e-05	0.99992	1e-05
	Ket	4459273600_R02C02	0.009096	1e-05	1e-05	1e-05	1e-05	1e-05	1e-05	0.959239	0.031605
	Dolgan	Dolgan1708	0.173937	1e-05	1e-05	0.035375	0.019974	0.008166	1e-05	0.087641	0.674877
	Dolgan	Dolgan3857	0.11102	0.044532	0.067294	0.044675	0.056016	0.014108	0.05097	0.043493	0.56789
	Dolgan	Dolgan3875	0.154359	0.036611	0.033657	0.02096	0.030064	0.046933	0.045979	0.029563	0.601873
	Yakut	4189242360_A	0.055566	0.065341	0.022554	1e-05	1e-05	1e-05	0.044561	0.023601	0.788346
	Yakut	4189242360_B	0.079458	0.077711	0.001979	1e-05	1e-05	1e-05	0.030379	1e-05	0.810432
	Yakut	4189242403_A	0.025509	0.083423	0.001041	0.030468	0.001588	1e-05	0.044952	1e-05	0.813001
	Yakut	4189242403_B	0.050116	0.048349	0.018806	0.019051	1.2e-05	1e-05	0.037233	1e-05	0.826413
	Yakut	4189242404_A	0.143117	0.082261	0.01324	1e-05	0.013502	1e-05	0.02128	0.002195	0.724385
	Yakut	4189242404_B	0.026726	0.055025	1e-05	1e-05	1e-05	1e-05	0.037381	1e-05	0.880818
	Yakut	4189242429_A	1e-05	0.049724	0.012291	1e-05	1e-05	1e-05	0.037508	1e-05	0.900426
	Yakut	4189242429_B	1e-05	0.053367	0.007028	1e-05	1e-05	1e-05	0.02179	1e-05	0.917765
	Yakut	4247625673_A	0.002529	0.067488	0.014756	1e-05	0.023861	1e-05	0.031636	1e-05	0.8597
	Yakut	4247625673_B	0.006264	0.08128	0.018519	1e-05	1e-05	1e-05	0.035693	1e-05	0.858205
	Yakut	4247625674_A	1e-05	0.075369	1e-05	1e-05	1e-05	1e-05	0.039855	1e-05	0.884716
	Yakut	4247625674_B	0.017728	0.068762	0.104404	1e-05	0.027434	1e-05	0.075368	1e-05	0.706273
	Yakut	4247625715_A	0.047898	0.062814	0.07468	1e-05	0.03109	1e-05	0.063295	1e-05	0.720193
	Yakut	4247625715_B	0.057868	0.047072	0.062253	0.000118	0.006	1e-05	0.099718	0.004206	0.722755
	Yakut	4247625716_A	1e-05	0.037944	1e-05	1e-05	1e-05	1e-05	0.055687	1e-05	0.906309
	Yakut	4247625716_B	1e-05	0.023218	1e-05	1e-05	1.1e-05	1e-05	0.02793	1e-05	0.948791
	Yakut	4247625717_A	0.091875	0.080536	1e-05	1e-05	1e-05	1e-05	0.048264	1e-05	0.779276
	Yakut	4247625717_B	0.032297	0.106638	1e-05	1e-05	1e-05	1e-05	0.017219	1e-05	0.843796
	Yakut	4247625785_A	0.030832	0.041742	1e-05	1e-05	1e-05	1e-05	0.040824	1e-05	0.886553
	Yakut	4247625785_B	0.0272	0.078909	1e-05	1e-05	1e-05	1e-05	0.01094	1e-05	0.882901
	Yakut	4247625878_A	1e-05	0.011362	0.000552	1e-05	1e-05	1e-05	0.035979	1e-05	0.952057
	Yakut	4247625878_B	0.076521	0.068381	0.0032	0.014633	0.024788	1e-05	0.015928	1e-05	0.796528
	Yakut	4247625885_A	1e-05	0.055748	0.02192	1e-05	0.030264	1e-05	0.064297	1e-05	0.827731
	Yakut	4247625885_B	0.065818	0.049705	0.041275	1e-05	1e-05	1e-05	0.059956	1e-05	0.783205
	Yakut	4252441358_A	0.059905	0.100364	1e-05	1e-05	0.023924	1e-05	0.017894	1e-05	0.797873
	Yakut	4252441358_B	0.109956	0.084113	0.02958	0.023787	1e-05	1e-05	0.078005	1e-05	0.674529
	Yakut	4252441455_A	0.009234	0.052357	0.015174	1e-05	1e-05	1e-05	0.041742	1e-05	0.881453
	Yakut	4252441455_B	0.025462	0.062961	0.002396	0.022069	1e-05	1e-05	0.029376	1e-05	0.857706
	Yakut	4252441456_A	0.041581	0.053748	0.007598	0.007401	1e-05	1e-05	0.040381	1e-05	0.849261
	Yakut	4252441456_B	1e-05	0.056295	0.075813	1e-05	0.004533	1e-05	0.044209	1e-05	0.819109
	Yakut	4252441457_A	0.122798	0.043994	0.042017	0.012275	1e-05	1e-05	0.073504	0.018657	0.686734
	Yakut	4252441457_B	1e-05	0.090613	0.031962	0.01224	0.010536	1e-05	0.065682	1e-05	0.788937
	Yakut	4252441491_A	1e-05	0.057475	0.05443	0.007211	1e-05	1e-05	0.043292	1e-05	0.837552
	Yakut	4252441491_B	0.050513	0.06277	0.010068	1e-05	1e-05	1e-05	0.029892	1e-05	0.846717
	Yakut	4252441590_A	0.008577	0.096721	1e-05	1e-05	1e-05	1e-05	1e-05	0.000149	0.894502
	Yakut	4252441590_B	2e-05	0.057062	1e-05	1e-05	1e-05	1e-05	0.031924	1e-05	0.910944
	Yakut	4252441591_A	0.0738	0.058485	0.047007	0.001275	1e-05	1e-05	0.038028	1e-05	0.781375
	Yakut	4252441591_B	0.088886	0.080923	0.034152	1e-05	0.022102	0.018364	0.060608	1e-05	0.694945
	Yakut	4252441596_A	0.05569	0.081526	1.6e-05	1e-05	1e-05	1e-05	0.029119	1e-05	0.833608
	Yakut	4252441596_B	0.355067	0.079126	0.001234	0.022599	1e-05	1e-05	0.00284	1e-05	0.539104
	Yakut	4252441599_A	0.075886	0.088306	1e-05	0.027651	1e-05	0.011534	0.006817	1e-05	0.789776
	Yakut	4252441599_B	0.051294	0.0801	0.014953	1e-05	1e-05	1e-05	0.047716	1e-05	0.805897
	Yakut	4252441600_A	1e-05	0.089198	0.004214	1e-05	1e-05	1e-05	0.051011	1e-05	0.855528
	Yakut	4252441600_B	0.072655	0.057197	0.017941	0.016343	0.003358	1e-05	0.024359	1e-05	0.808126
	Yakut	4252441601_A	0.0656	0.084901	1e-05	0.006985	0.012817	1e-05	0.012694	1e-05	0.816973
	Yakut	4252441601_B	0.16318	0.020523	0.00764	0.039056	0.032637	1e-05	0.058011	0.023794	0.655149
	Yakut	4252441619_A	0.057225	0.086601	0.061595	1e-05	1e-05	1e-05	0.052109	1e-05	0.742431
	Yakut	4252441619_B	0.036899	0.038925	1.3e-05	0.002915	1e-05	1e-05	0.034902	1e-05	0.886317
	Yakut	HGDP00945	0.04005	0.066083	1e-05	1e-05	1e-05	0.018044	0.033847	1e-05	0.841937
	Yakut	HGDP00946	0.089554	0.055825	1e-05	1e-05	1e-05	1e-05	0.041838	1e-05	0.812734
	Yakut	HGDP00947	0.064269	0.067197	0.043441	1e-05	1e-05	1e-05	0.025291	1e-05	0.799761
	Yakut	HGDP00948	0.074348	0.070757	0.017576	0.015581	1e-05	0.019608	0.081121	1e-05	0.720989
	Yakut	HGDP00950	0.033009	0.085158	0.063266	0.006465	1e-05	1e-05	0.047154	1e-05	0.764918
	Yakut	HGDP00951	0.085765	0.086103	1e-05	0.01424	1e-05	1e-05	0.020753	0.028491	0.764618
	Yakut	HGDP00952	0.106126	0.066702	0.02865	1e-05	1e-05	0.011897	0.033129	1e-05	0.753466
	Yakut	HGDP00954	0.112836	0.101273	1e-05	1e-05	1e-05	0.001944	0.019435	0.015472	0.74901
	Yakut	HGDP00955	0.039435	0.044892	0.00424	0.009402	1e-05	1e-05	0.026266	0.035174	0.84057
	Yakut	HGDP00956	0.053528	0.061054	0.007615	1e-05	1e-05	1e-05	0.031878	1e-05	0.845886
	Yakut	HGDP00958	0.112899	0.054685	0.019994	0.001118	0.042723	0.010654	0.043484	1e-05	0.714434
	Yakut	HGDP00960	0.078809	0.030226	1e-05	0.015573	1e-05	1e-05	0.041369	0.004882	0.829112
	Yakut	HGDP00961	0.079636	0.064017	0.002836	1e-05	1e-05	8.5e-05	0.052127	1e-05	0.80127
	Yakut	HGDP00962	0.05481	0.087769	1e-05	0.002073	0.005128	1e-05	0.013761	0.022871	0.813568
	Yakut	HGDP00963	0.117438	0.08065	1e-05	0.014228	1e-05	1e-05	0.023687	1e-05	0.763956
	Yakut	HGDP00964	0.113904	0.0725	0.014907	0.004889	1e-05	1e-05	0.053857	0.003243	0.736681
	Yakut	HGDP00965	0.144257	0.056573	1e-05	1e-05	1e-05	0.00489	0.0331	1e-05	0.76114
	Yakut	HGDP00966	0.10112	0.063804	0.042578	0.010279	0.015481	0.006508	0.029037	1e-05	0.731183
	Yakut	HGDP00967	0.046063	0.079058	0.027317	0.018446	1e-05	1e-05	0.013727	1e-05	0.815359
	Yakut	HGDP00968	0.1106	0.056989	0.034785	1e-05	0.00989	1e-05	0.058776	0.015429	0.71351
	Yukagir_Forest	Nel13	0.052729	1e-05	0.25563	0.071298	0.070286	0.033049	0.166736	0.028149	0.322113
	Yukagir_Forest	Nel15	0.122683	1e-05	0.22155	0.117316	0.116279	0.038983	0.130634	0.049358	0.203187
	Yukagir_Forest	Nel16	0.062926	1e-05	0.293489	0.088316	0.127149	0.040241	0.117165	0.009058	0.261646
	Yukagir_Forest	Nel17	0.094592	1e-05	0.235543	0.1431	0.100004	0.060465	0.102691	0.048191	0.215405
	Yukagir_Forest	Nel19	0.107204	1e-05	0.31063	0.086158	0.052465	0.038979	0.157529	0.056857	0.190167
	Yukagir_Tundra	Ckrd8	0.13489	1e-05	1e-05	0.608949	1e-05	1e-05	1e-05	0.02207	0.234041
	Yukagir_Tundra	Ckrd9	0.08504	1e-05	1e-05	0.568372	1e-05	1e-05	1e-05	0.015596	0.330942
	Yukagir_Tundra	Ckrd13	0.155505	1e-05	5.4e-05	0.120724	0.011717	0.005957	0.014349	0.018344	0.673339
	Yukagir_Tundra	Ckrd18	0.233057	1e-05	1e-05	0.219293	1e-05	0.026244	1e-05	0.060378	0.460987
	Yukagir_Tundra	Yuk_004	0.141288	0.034791	1e-05	0.13322	0.019577	0.037281	1e-05	0.062214	0.571609
	Yukagir_Tundra	Yuk_009	0.138462	1e-05	1e-05	0.225361	0.008305	0.023908	1e-05	0.089633	0.5143
	Yukagir_Tundra	Yuk_011	0.200077	1e-05	0.017102	0.145074	1e-05	0.03861	1e-05	0.08754	0.511568
	Yukagir_Tundra	Yuk_019	0.109707	1e-05	1e-05	0.472664	1e-05	0.003049	1e-05	0.031235	0.383305
	Yukagir_Tundra	Yuk_020	0.079116	1e-05	1e-05	0.67602	1e-05	0.006775	1e-05	0.027097	0.210951
	Yukagir_Tundra	Yuk_021	0.144099	1e-05	1e-05	0.24461	1e-05	0.017128	1e-05	0.087823	0.5063
	Yukagir_Tundra	Yuk_022	0.105058	1e-05	1e-05	0.484144	1e-05	0.017527	1e-05	0.010594	0.382636
	Yukagir_Tundra	Yuk_023	0.106329	1e-05	1e-05	0.495731	1e-05	1e-05	1e-05	0.026309	0.371581
	Yukagir_Tundra	Yuk_024	0.072961	1e-05	1e-05	0.792249	0.001576	0.006223	1e-05	0.003289	0.123674
	Yukagir_Tundra	Yuk_025	0.069651	0.012216	8.6e-05	0.289639	0.000237	1e-05	1e-05	0.04038	0.58777
	Nganasan	ADR00504	1e-05	1e-05	1e-05	0.094038	1e-05	1e-05	1e-05	0.209411	0.696491
	Nganasan	ADR00507	1.6e-05	1e-05	1e-05	0.079366	1e-05	0.03924	1e-05	0.177308	0.704029
	Nganasan	ADR00508	1e-05	1e-05	1e-05	0.10976	1e-05	0.008199	1e-05	0.228456	0.653535
	Nganasan	ADR00509	1.8e-05	1e-05	1e-05	0.097242	1e-05	0.010473	1e-05	0.19374	0.698488
	Nganasan	ADR00510	1e-05	1e-05	1e-05	0.076831	1.4e-05	1.2e-05	1e-05	0.226511	0.696592
	Nganasan	ADR00511	1e-05	1e-05	1e-05	0.099684	1e-05	1e-05	1e-05	0.205875	0.694381
	Nganasan	ADR00512	1e-05	1e-05	1e-05	0.115096	1.6e-05	1e-05	1e-05	0.216411	0.668427
	Nganasan	ADR00513	1e-05	1e-05	1e-05	0.091151	1e-05	0.004772	1e-05	0.191306	0.71272
	Nganasan	ADR00514	1e-05	1e-05	1e-05	0.081886	1e-05	0.032923	1e-05	0.209067	0.676073
	Nganasan	ADR00515	1e-05	1e-05	1e-05	0.05844	1e-05	1e-05	1e-05	0.247773	0.693727
	Nganasan	Nov_005	1e-05	1e-05	1e-05	0.103558	1e-05	1e-05	1e-05	0.187479	0.708903
	Nogai	nogay24	0.178921	0.024045	0.106039	0.020515	0.06147	0.038954	0.496684	0.021407	0.051965
	Nogai	nogay25	0.226362	0.079391	0.120275	0.016233	0.036584	0.032187	0.408818	0.018587	0.061562
	Nogai	nogay33	0.177997	0.042281	0.114767	0.001853	0.119754	1e-05	0.488765	0.016603	0.037969
	Nogai	nogay34	0.163155	0.050729	0.093942	0.007149	0.067164	0.019843	0.577292	0.020717	1e-05
	Nogai	nogay35	0.174831	0.073398	0.09719	0.014174	0.046978	0.015497	0.497625	0.020549	0.059758
	Nogai	nogay42	0.136138	0.019801	0.129212	0.039082	0.06017	0.042335	0.557854	0.014276	0.001133
	Nogai	nogay44	0.12795	0.057543	0.077114	0.000828	0.085152	0.020563	0.54678	1e-05	0.08406
	Nogai	nogay45	0.12532	0.047995	0.152766	0.004262	0.071998	0.025096	0.499223	0.022516	0.050824
	Nogai	nogay46	0.148555	0.037198	0.128074	0.02057	0.056543	0.014247	0.515071	0.016275	0.063467
	Selkup	Selkup4	0.023423	0.077116	1e-05	0.046786	0.088731	0.252386	1e-05	0.467117	0.044421
	Selkup	Selkup4a	0.103051	0.003567	0.00361	0.05655	0.062139	0.166219	1e-05	0.374829	0.230024
	Selkup	Selkup21	1e-05	0.050042	0.054223	0.04068	0.11333	0.281768	1e-05	0.37113	0.088807
	Selkup	Selkup38	0.019141	0.021553	0.000403	0.050018	0.102005	0.182916	1e-05	0.448992	0.174962
	Selkup	Selkup82	1e-05	0.037963	0.027633	0.066645	0.102234	0.225361	1e-05	0.311075	0.229069
	Selkup	Selkup83	0.117762	0.033725	0.013896	0.068174	0.044504	0.107825	1e-05	0.254055	0.36005
	Selkup	Selkup87	0.165063	1e-05	1e-05	0.105775	0.017954	0.097261	1e-05	0.238353	0.375564
	Selkup	Selkup105	0.026568	0.032578	0.231159	0.034134	0.144152	0.086033	0.124282	0.28027	0.040824
	Selkup	Selkup121	0.062379	0.039003	0.000597	0.04211	0.095057	0.185636	1e-05	0.406387	0.16882
	Selkup	Selkup220	0.046572	0.059164	0.105016	0.033062	0.058972	0.169677	0.050548	0.402707	0.074283
	Eskimo_Chaplin	Esk20	0.024076	1e-05	1e-05	0.969276	1e-05	1e-05	1e-05	1e-05	0.006588
	Eskimo_Chaplin	Esk22	0.00959	1e-05	1e-05	0.99034	1e-05	1e-05	1e-05	1e-05	1e-05
	Eskimo_Chaplin	Esk29	1e-05	0.002673	1e-05	0.997257	1e-05	1e-05	1e-05	1e-05	1e-05
	Eskimo_Chaplin	Esk38	0.020119	1e-05	1e-05	0.972531	1e-05	1e-05	1e-05	0.006451	0.000849
	Eskimo_Naukan	ADR00089	1e-05	1e-05	1e-05	0.99992	1e-05	1e-05	1e-05	1e-05	1e-05
	Eskimo_Naukan	ADR00090	1e-05	1e-05	1e-05	0.99992	1e-05	1e-05	1e-05	1e-05	1e-05
	Eskimo_Naukan	ADR00092	1e-05	1e-05	1e-05	0.99992	1e-05	1e-05	1e-05	1e-05	1e-05
	Eskimo_Naukan	ADR00093	1e-05	1e-05	1e-05	0.99992	1e-05	1e-05	1e-05	1e-05	1e-05
	Eskimo_Naukan	ADR00096	1e-05	1e-05	1e-05	0.99992	1e-05	1e-05	1e-05	1e-05	1e-05
	Eskimo_Naukan	ADR00098	1e-05	1e-05	1e-05	0.99992	1e-05	1e-05	1e-05	1e-05	1e-05
	Eskimo_Naukan	ADR00102	1e-05	1e-05	1e-05	0.99992	1e-05	1e-05	1e-05	1e-05	1e-05
	Eskimo_Naukan	Nesk8	1e-05	1e-05	1e-05	0.99992	1e-05	1e-05	1e-05	1e-05	1e-05
	Eskimo_Naukan	Nesk19	1e-05	0.006447	1e-05	0.993483	1e-05	1e-05	1e-05	1e-05	1e-05
	Eskimo_Naukan	Nesk_15	1e-05	1e-05	1e-05	0.99992	1e-05	1e-05	1e-05	1e-05	1e-05
	Eskimo_Naukan	Nesk_22	1e-05	1e-05	1e-05	0.99992	1e-05	1e-05	1e-05	1e-05	1e-05
	Eskimo_Naukan	Nesk_23	1e-05	1e-05	1e-05	0.99992	1e-05	1e-05	1e-05	1e-05	1e-05
	Eskimo_Naukan	Nesk_25	1e-05	1e-05	1e-05	0.99992	1e-05	1e-05	1e-05	1e-05	1e-05
	Eskimo_Sireniki	Sir14	1e-05	1e-05	1e-05	0.971143	1e-05	1e-05	1e-05	1e-05	0.028787
	Eskimo_Sireniki	Sir26	1e-05	1e-05	1e-05	0.99992	1e-05	1e-05	1e-05	1e-05	1e-05
	Eskimo_Sireniki	Sir43	1e-05	0.017415	1e-05	0.982515	1e-05	1e-05	1e-05	1e-05	1e-05
	Eskimo_Sireniki	Sir61	1e-05	1e-05	1e-05	0.99992	1e-05	1e-05	1e-05	1e-05	1e-05
	Eskimo_Sireniki	Sir77	0.011258	0.014477	1e-05	0.971322	1e-05	1e-05	1e-05	0.002892	1e-05
	Koryak	Kor2	0.118387	1e-05	1e-05	0.848082	1e-05	1e-05	1e-05	1e-05	0.03347
	Koryak	Kor22	0.074247	1e-05	1e-05	0.897793	1e-05	1e-05	1e-05	1e-05	0.0279
	Koryak	Kor30	0.149374	1e-05	1e-05	0.766596	1e-05	1e-05	1e-05	1e-05	0.08397
	Koryak	Kor35	0.152672	1e-05	1e-05	0.804398	1e-05	1e-05	1e-05	1e-05	0.042871
	Koryak	Kor40	0.057335	1e-05	1e-05	0.89633	1e-05	1e-05	1e-05	1e-05	0.046275
	Koryak	Kor49	0.112288	1e-05	1e-05	0.887642	1e-05	1e-05	1e-05	1e-05	1e-05
	Koryak	Kor54	0.126898	1e-05	1e-05	0.873032	1e-05	1e-05	1e-05	1e-05	1e-05
	Koryak	Kor61	0.095828	1e-05	1e-05	0.894135	1e-05	1e-05	1e-05	1e-05	0.009977
	Koryak	Kor66	0.179007	1e-05	1e-05	0.78165	1e-05	1e-05	1e-05	1e-05	0.039283
	Itelmen	Kor57	0.056885	1e-05	1e-05	0.943045	1e-05	1e-05	1e-05	1e-05	1e-05
	Itelmen	Kor60	0.082229	1e-05	1e-05	0.882087	1e-05	1e-05	1e-05	1e-05	0.035624
	Itelmen	Kor62	0.114731	1e-05	1e-05	0.885199	1e-05	1e-05	1e-05	1e-05	1e-05
	Itelmen	Kor72	0.099978	1e-05	1e-05	0.899952	1e-05	1e-05	1e-05	1e-05	1e-05
	Itelmen	Kor76	0.094448	1e-05	1e-05	0.875747	1e-05	1e-05	1e-05	1e-05	0.029745
	Itelmen	Kor78	0.095826	1e-05	1e-05	0.904104	1e-05	1e-05	1e-05	1e-05	1e-05
	Tuva	4481622799_R02C02	0.477818	0.118664	0.00806	0.040499	0.007887	0.00032	0.032629	0.119516	0.194608
	Tuva	4481622800_R01C01	0.425677	0.143233	1e-05	0.030224	0.014249	0.057604	0.039824	0.113318	0.175862
	Tuva	4481622800_R01C02	0.406195	0.133674	0.027725	1e-05	0.022065	0.026809	0.032597	0.140999	0.209927
	Tuva	4481622800_R02C01	0.427981	0.139849	1e-05	0.030215	1e-05	0.050478	0.036994	0.133865	0.180599
	Tuva	4481622800_R02C02	0.41902	0.1355	0.028203	0.024241	0.019468	0.032392	0.065862	0.107807	0.167508
	Tuva	4481622805_R01C02	0.432402	0.138014	0.023629	0.005528	0.020264	0.035512	0.023692	0.163169	0.157792
	Tuva	4481622805_R02C01	0.398182	0.147994	0.002905	0.010943	0.011783	0.01746	0.035913	0.141492	0.233329
	Tuva	4481622805_R02C02	0.459333	0.113962	1e-05	0.018181	0.028741	0.045169	0.025766	0.115374	0.193465
	Tuva	4481622807_R01C01	0.402312	0.187682	0.031921	0.008179	0.03482	0.015803	0.035633	0.114993	0.168656
	Tuva	4481622807_R02C01	0.395861	0.17689	0.018386	0.012073	0.001683	0.034916	0.040986	0.123774	0.195432
	Tuva	4481622807_R02C02	0.42483	0.134674	1e-05	0.012959	0.020826	1e-05	0.035701	0.130817	0.240173
	Tuva	4481622837_R02C02	0.369803	0.143306	0.027923	0.02084	0.004454	0.017016	0.044249	0.1559	0.216511
	Tuva	4481622838_R01C01	0.364692	0.184515	1e-05	0.049949	0.101027	0.037846	0.054613	0.075838	0.131509
	Tuva	4481622838_R01C02	0.445671	0.11748	1e-05	0.022975	0.029979	0.052618	0.04848	0.083952	0.198835
	Tuva	4481622838_R02C01	0.422334	0.136782	0.010436	1e-05	1e-05	0.020096	0.038065	0.144501	0.227766
	Tuva	4481622838_R02C02	0.468761	0.085946	0.014125	0.043575	0.026486	0.011207	0.05205	0.117055	0.180794
	Tuva	4481622839_R01C01	0.379378	0.129038	0.032314	0.02818	0.03621	0.030462	0.021929	0.13651	0.205978
	Tuva	4481622839_R02C01	0.432915	0.157425	1e-05	0.003933	0.045869	0.018248	0.031022	0.112703	0.197876
	Tuva	4481622839_R02C02	0.40879	0.110978	1e-05	0.031102	0.026703	0.021413	0.022298	0.157085	0.22162
	Tuva	4481622840_R01C01	0.415404	0.138628	0.020455	1e-05	0.007899	0.024465	0.009221	0.15434	0.229578
	Tuva	4481622840_R02C01	0.390528	0.121016	0.014574	1e-05	0.03521	0.026083	0.025832	0.128026	0.25872
	Tuva	4481622840_R02C02	0.421985	0.102765	0.014929	0.031964	0.019091	0.013355	0.056286	0.109135	0.230491
	Tuva	4481622841_R01C01	0.412112	0.173259	1e-05	0.021586	0.003435	0.040976	0.027884	0.154616	0.166123
	Tuva	4481622841_R01C02	0.41421	0.120748	1e-05	0.02194	0.064908	0.019617	0.011802	0.09692	0.249845
	Tuva	4481622841_R02C01	0.460167	0.142868	1e-05	0.032194	0.04037	0.038446	0.01047	0.13295	0.142525
	Tuva	4481622841_R02C02	0.509215	0.100335	0.001661	0.017421	0.058962	0.030682	0.029192	0.116102	0.13643
	Tuva	4481622859_R01C01	0.429153	0.121728	1e-05	0.010938	0.014612	0.012517	0.048433	0.160996	0.201613
	Tuva	4481622859_R01C02	0.439123	0.08932	0.008079	0.024521	0.052617	0.016775	0.022907	0.115822	0.230835
	Tuva	4481622859_R02C01	0.43371	0.103697	0.010786	0.03066	0.04721	0.021363	0.030052	0.121942	0.200581
	Tuva	4481622859_R02C02	0.258835	0.051336	0.177595	0.005994	0.120283	0.046871	0.151079	0.109659	0.078348
	Tuva	4481622860_R01C01	0.380148	0.122594	0.011282	0.008886	0.047565	0.04015	0.040578	0.137314	0.211483
	Tuva	4481622860_R01C02	0.430661	0.093911	1e-05	0.02602	0.059641	0.029747	0.037758	0.128994	0.193257
	Tuva	4481622860_R02C02	0.415813	0.124026	1e-05	0.033005	0.042052	0.000998	0.036456	0.137904	0.209736
	Tuva	4481622894_R01C01	0.42729	0.124718	0.002678	0.02689	0.013257	0.036023	0.03333	0.133811	0.202002
	Tuva	4481622894_R02C01	0.376906	0.127179	0.026847	0.032593	0.023156	0.004611	0.029072	0.173581	0.206054
	Tuva	4481622894_R02C02	0.39078	0.129854	0.01707	0.028811	0.002423	0.035981	0.032925	0.14134	0.220816
	Tuva	4481622897_R01C01	0.515908	0.145669	1e-05	0.000364	0.036426	0.021886	0.012396	0.096716	0.170624
	Tuva	4481622897_R01C02	0.393285	0.128281	0.003443	0.011135	0.051231	0.02074	0.035202	0.10412	0.252563
	Tuva	4481622897_R02C01	0.450063	0.107763	0.004345	0.038005	0.022897	0.042341	0.046832	0.135164	0.152591
	Tuva	4481622897_R02C02	0.389812	0.137972	1e-05	0.028955	0.026157	0.037936	0.012428	0.14966	0.217071
	Tuva	4481622899_R01C01	0.3519	0.127895	1e-05	0.026898	0.070966	0.002197	0.007958	0.152162	0.260015
	Tuva	4481622899_R01C02	0.346818	0.136501	0.02151	0.05413	0.040498	0.02117	0.016806	0.151067	0.211499
	Tuva	4481622899_R02C01	0.372315	0.114689	0.014897	0.026981	0.006416	0.020506	0.037216	0.132397	0.274583
	Tuva	4481622899_R02C02	0.424432	0.119548	0.008217	0.025683	0.024892	1e-05	0.035524	0.146263	0.215432
	Tuvinian	Tuvinians51	0.474198	0.117938	0.005989	0.029928	0.008773	0.043256	0.033608	0.091475	0.194835
	Tuvinian	Tuvinians54	0.483399	0.131379	0.014352	1e-05	0.049421	0.018866	0.020802	0.08513	0.196641
	Tuvinian	Tuvinians56	0.553186	0.081094	1e-05	0.005738	0.042442	0.016126	0.031356	0.0819	0.188149
	Tuvinian	Tuvinians61	0.526571	0.126483	1e-05	1e-05	0.014869	0.039207	0.053162	0.062691	0.176998
	Tuvinian	Tuvinians64	0.362582	0.139132	0.010847	0.043112	0.041633	0.035496	0.017796	0.133095	0.216307
	Tuvinian	Tuvinians66	0.523454	0.100657	0.003539	0.02055	0.008392	0.026175	0.047282	0.07666	0.19329
	Tuvinian	Tuvinians67	0.379622	0.175348	0.017884	0.014503	0.012143	0.017271	0.018499	0.133773	0.230956
	Tuvinian	Tuvinians85	0.446169	0.143705	0.003264	0.023747	0.064446	0.031845	0.022512	0.107417	0.156895
	Tuvinian	Tuvinians86	0.436295	0.135064	0.010784	1e-05	0.039851	1e-05	0.021116	0.11831	0.23856
	Tuvinian	Tuvinians111	0.438707	0.123757	0.002458	1e-05	0.070419	0.014644	0.031225	0.106564	0.212216
	Tlingit	Ale9	0.022007	0.109104	0.143949	0.533258	0.062375	0.030646	0.063657	0.034994	1e-05
	Tlingit	Ale14	0.024381	0.06109	0.260075	0.435209	0.054425	0.027884	0.129754	0.007173	1e-05
	Tlingit	Ale16	1e-05	0.093869	0.243422	0.344537	0.060927	0.078672	0.148614	0.021011	0.008939
	Tlingit	Ale32	0.032012	0.007291	0.353723	0.260308	0.13133	1e-05	0.183866	0.03145	1e-05
	Chinese	4257735763_A	0.937902	0.062028	1e-05	1e-05	1e-05	1e-05	1e-05	1e-05	1e-05
	Chinese	4257735763_B	0.908139	0.091791	1e-05	1e-05	1e-05	1e-05	1e-05	1e-05	1e-05
	Chinese	4257735764_A	0.919574	0.080356	1e-05	1e-05	1e-05	1e-05	1e-05	1e-05	1e-05
	Chinese	4257735764_B	0.93919	0.06074	1e-05	1e-05	1e-05	1e-05	1e-05	1e-05	1e-05
	Chinese	4257735765_A	0.926334	0.073596	1e-05	1e-05	1e-05	1e-05	1e-05	1e-05	1e-05
	Chinese	4257735765_B	0.911656	0.088274	1e-05	1e-05	1e-05	1e-05	1e-05	1e-05	1e-05
	Chinese	4257735835_A	0.92486	0.07507	1e-05	1e-05	1e-05	1e-05	1e-05	1e-05	1e-05
	Chinese	4257735835_B	0.896428	0.103502	1e-05	1e-05	1e-05	1e-05	1e-05	1e-05	1e-05
	Chinese	4257735837_A	0.906544	0.093386	1e-05	1e-05	1e-05	1e-05	1e-05	1e-05	1e-05
	Chinese	4257735847_A	0.90555	0.093854	1e-05	1e-05	1e-05	1e-05	0.000537	1e-05	1e-05
	Chinese	4257735847_B	0.899085	0.100845	1e-05	1e-05	1e-05	1e-05	1e-05	1e-05	1e-05
	Chinese	4257735855_A	0.915312	0.084618	1e-05	1e-05	1e-05	1e-05	1e-05	1e-05	1e-05
	Chinese	4257735855_B	0.889335	0.097482	1e-05	1e-05	1e-05	0.000763	0.01237	1e-05	1e-05
	Kalmyk	kalmyk9	0.567641	0.097734	0.058986	0.041528	0.010654	0.0271	0.080171	0.017127	0.09906
	Kalmyk	kalmyk11	0.543221	0.083735	0.040944	0.048332	1e-05	0.030744	0.106841	0.010872	0.1353
	Kalmyk	kalmyk13	0.577319	0.106632	0.010206	0.037601	0.00717	0.015686	0.083182	0.031122	0.131083
	Kalmyk	kalmyk14	0.576644	0.075347	0.020318	0.011229	0.017058	0.020025	0.094298	0.03759	0.147492
	Kalmyk	kalmyk22	0.600359	0.080422	0.063613	0.009543	0.006438	0.016976	0.081768	0.005025	0.135856
	Kalmyk	kalmyk32	0.5579	0.133321	0.013755	0.023822	0.006535	0.023276	0.085326	0.052542	0.103523
	Kalmyk	kalmyk39	0.570514	0.098663	0.016104	0.037628	0.036184	0.017848	0.056961	0.005758	0.16034
	Kalmyk	kalmyk44	0.569832	0.106865	0.019023	0.013781	0.026702	0.046675	0.079298	0.026811	0.111013
	Kalmyk	kalmyk55	0.618507	0.091595	0.019221	1e-05	0.072121	0.014722	0.054456	0.022279	0.107088
	Kalmyk	kalmyk67	0.578844	0.073071	0.039021	0.007554	0.060952	0.019348	0.049312	0.038761	0.133138
	Ulchi	Ul1	0.842792	1e-05	1e-05	0.139003	1e-05	1e-05	1e-05	1e-05	0.018145
	Ulchi	Ul5	0.726493	1e-05	1e-05	0.171592	1e-05	1e-05	1e-05	1e-05	0.101855
	Ulchi	Ul6	0.85194	1e-05	1e-05	0.14799	1e-05	1e-05	1e-05	1e-05	1e-05
	Ulchi	Ul10	0.82889	1e-05	1e-05	0.135135	1e-05	1e-05	1e-05	1e-05	0.035914
	Ulchi	Ul16	0.853183	1e-05	1e-05	0.116516	1e-05	1e-05	1e-05	1e-05	0.030241
	Ulchi	Ul19	0.868371	1e-05	1e-05	0.130897	1e-05	1e-05	1e-05	1e-05	0.000672
	Ulchi	Ul24	0.46844	1e-05	1e-05	0.109782	1e-05	1e-05	1e-05	0.045761	0.375966
	Ulchi	Ul25	0.813627	1e-05	1e-05	0.128862	1e-05	1e-05	1e-05	1e-05	0.057451
	Ulchi	Ul31	0.693051	1e-05	1e-05	0.161277	1e-05	1e-05	1e-05	1e-05	0.145612
	Ulchi	Ul33	0.702059	1e-05	1e-05	0.094723	1e-05	1e-05	1e-05	0.024314	0.178854
	Ulchi	Ul36	0.544748	1e-05	1e-05	0.135621	1e-05	1e-05	1e-05	0.046702	0.272879
	Ulchi	Ul39	0.781017	1e-05	1e-05	0.138313	1e-05	1e-05	1e-05	1e-05	0.08061
	Ulchi	Ul43	0.718883	1e-05	1e-05	0.144424	1e-05	1e-05	1e-05	1e-05	0.136633
	Ulchi	Ul44	0.740033	1e-05	1e-05	0.110662	1e-05	1e-05	1e-05	1e-05	0.149245
	Ulchi	Ul51	0.753531	1e-05	1e-05	0.204394	1e-05	1e-05	1e-05	1e-05	0.042015
	Ulchi	Ul52	0.77967	1e-05	1e-05	0.130818	1e-05	1e-05	1e-05	1e-05	0.089452
	Ulchi	Ul55	0.721294	1e-05	1e-05	0.144299	1e-05	1e-05	1e-05	1e-05	0.134347
	Ulchi	Ul56	0.719507	0.000464	1e-05	0.09766	1e-05	0.010123	1e-05	0.026731	0.145485
	Ulchi	Ul59	0.736202	1e-05	1e-05	0.137953	1e-05	1e-05	1e-05	0.005456	0.120339
	Ulchi	Ul65	0.648634	1e-05	1e-05	0.139996	1e-05	1e-05	1e-05	1e-05	0.21131
	Ulchi	Ul69	0.768297	1e-05	1e-05	0.133914	1e-05	1e-05	1e-05	1e-05	0.09773
	Ulchi	Ul70	0.749566	1e-05	1e-05	0.119147	1e-05	1e-05	1e-05	1e-05	0.131227
	Ulchi	Ul71	0.766844	1e-05	1e-05	0.113105	1e-05	1e-05	1e-05	1e-05	0.119992
	Ulchi	Ul72	0.751732	1e-05	1e-05	0.146151	1e-05	1e-05	1e-05	1e-05	0.102058
	Ulchi	Ul74	0.779743	1e-05	1e-05	0.14339	1e-05	1e-05	1e-05	1e-05	0.076807

## Sheet: Supplementary Table 3
K=6	family	sample	K1	K2	K3	K4	K5	K6		K=7	family	sample	K1	K2	K3	K4	K5	K6	K7		K=8	family	sample	K1	K2	K3	K4	K5	K6	K7	K8
	1952	Loschbour	1e-05	1e-05	1e-05	0.987945	0.011209	0.000816			1952	Loschbour	1e-05	0.984171	1e-05	1e-05	0.015779	1e-05	1e-05			1952	Loschbour	1e-05	1e-05	1e-05	1e-05	0.976778	0.023162	1e-05	1e-05
	1953	LBK380	0.703612	1e-05	1e-05	0.282119	1e-05	0.014238			1953	LBK380	0.016613	0.287245	0.696101	1e-05	1e-05	1e-05	1e-05			1953	LBK380	0.021184	1e-05	0.688241	1e-05	0.286633	0.003902	1e-05	1e-05
	1954	Mez1	0.529868	1e-05	1e-05	0.136679	0.260135	0.073299			1954	Mez1	0.078784	0.137349	0.526608	1e-05	0.257229	1e-05	1e-05			1954	Mez1	0.072879	1e-05	0.519259	1e-05	0.139969	0.267853	1e-05	1e-05
	1955	Otzi	0.617091	1e-05	1e-05	0.382869	1e-05	1e-05			1955	Otzi	1e-05	0.388486	0.611464	1e-05	1e-05	1e-05	1e-05			1955	Otzi	1e-05	1e-05	0.604176	1e-05	0.386369	0.009406	1e-05	1e-05
	1956	Saqqaq	0.08824	0.06329	0.561147	0.05176	0.183617	0.051945			1956	Saqqaq	0.055262	0.043564	0.08529	0.561083	0.182656	0.014004	0.058143			1956	Saqqaq	0.041116	1e-05	0.084184	0.559871	0.044515	0.195935	0.056966	0.017404
	1957	MA1	0.209061	0.234497	0.160694	0.395728	1e-05	1e-05			1957	MA1	1e-05	0.366266	0.201244	0.157555	1e-05	0.114105	0.160809			1957	MA1	1e-05	0.252113	0.145955	0.111281	0.335812	1e-05	0.116491	0.038329
	1958	AG2	0.227568	0.159004	0.11745	0.495958	1e-05	1e-05			1958	AG2	1e-05	0.46153	0.217725	0.121744	1e-05	1e-05	0.19897			1958	AG2	1e-05	0.200777	0.166764	0.059998	0.435184	1e-05	0.137247	1e-05
	1959	Skoglund_HG	0.063257	0.071654	1e-05	0.865059	1e-05	1e-05			1959	Skoglund_HG	1e-05	0.797009	0.051269	1e-05	1e-05	1e-05	0.151682			1959	Skoglund_HG	1e-05	1e-05	0.047433	1e-05	0.79266	1e-05	0.159856	1e-05
	1960	Skoglund_farmer	0.457261	1e-05	0.006012	0.536697	1e-05	1e-05			1960	Skoglund_farmer	1e-05	0.510278	0.459905	1e-05	1e-05	1e-05	0.029778			1960	Skoglund_farmer	1e-05	1e-05	0.4562	1.8e-05	0.507674	1e-05	0.036068	1e-05
	1961	Motala_merge	1e-05	1e-05	0.01947	0.98049	1e-05	1e-05			1961	Motala_merge	1e-05	0.97408	1e-05	0.018202	1e-05	0.007678	1e-05			1961	Motala_merge	1e-05	1e-05	1e-05	0.023609	0.966657	1e-05	1e-05	0.009684
	1962	Motala12	1e-05	0.022418	1e-05	0.977542	1e-05	1e-05			1962	Motala12	1e-05	0.964915	1e-05	1e-05	1e-05	0.035035	1e-05			1962	Motala12	1e-05	1e-05	1e-05	1e-05	0.959063	1e-05	1e-05	0.040877
	1963	LaBrana	1e-05	1e-05	1e-05	0.954557	0.045403	1e-05			1963	LaBrana	1e-05	0.95216	1e-05	1e-05	0.04779	1e-05	1e-05			1963	LaBrana	1e-05	1e-05	1e-05	1e-05	0.945073	0.054867	1e-05	1e-05
	Abhaz	4459273137_R01C01	0.638362	0.036729	0.027022	0.285156	0.003279	0.009452			Abhaz	4459273137_R01C01	0.008508	0.277905	0.631173	0.025276	0.001813	0.014741	0.040582			Abhaz	4459273137_R01C01	0.007113	0.022717	0.618913	0.023496	0.273697	0.005395	0.036528	0.01214
	Abhaz	4459273137_R01C02	0.911469	0.029969	0.015304	0.008352	1e-05	0.034896			Abhaz	4459273137_R01C02	0.032753	0.008438	0.903637	0.012751	1e-05	0.027982	0.014429			Abhaz	4459273137_R01C02	0.035781	1e-05	0.894369	0.012613	0.00881	0.007206	0.011605	0.029606
	Abhaz	4459273137_R02C01	0.860787	0.001002	0.002654	0.065386	0.007864	0.062307			Abhaz	4459273137_R02C01	0.060725	0.066769	0.853648	0.000177	0.006803	0.011869	1e-05			Abhaz	4459273137_R02C01	0.058265	0.031513	0.836791	1e-05	0.06111	0.005411	1e-05	0.00689
	Abhaz	4459273137_R02C02	0.918535	0.028351	0.031054	0.004693	1e-05	0.017357			Abhaz	4459273137_R02C02	0.01471	0.005608	0.910508	0.028361	1e-05	0.030511	0.010292			Abhaz	4459273137_R02C02	0.016236	0.026318	0.895863	0.027352	0.002605	1e-05	0.005548	0.026069
	Abhaz	4459273138_R01C01	0.876597	0.042547	1e-05	0.008454	0.042444	0.029948			Abhaz	4459273138_R01C01	0.030282	0.003408	0.868482	1e-05	0.039312	0.015479	0.043027			Abhaz	4459273138_R01C01	0.028031	0.036644	0.851534	1e-05	1e-05	0.037014	0.036546	0.010211
	Abhaz	4459273138_R01C02	0.90672	0.038872	0.006953	0.00386	0.004036	0.039559			Abhaz	4459273138_R01C02	0.038655	0.002319	0.898631	0.004554	0.00235	0.029461	0.02403			Abhaz	4459273138_R01C02	0.039802	0.029321	0.882354	0.002843	1e-05	0.002464	0.018608	0.024598
	Abhaz	4459273138_R02C01	0.907354	0.023946	0.007465	0.010962	0.037986	0.012288			Abhaz	4459273138_R02C01	0.011808	0.008216	0.898912	0.005297	0.035902	0.009299	0.030566			Abhaz	4459273138_R02C01	0.010437	0.026411	0.883926	0.003018	0.005422	0.039576	0.025202	0.006009
	Abhaz	4459273138_R02C02	0.892395	0.038307	0.025535	0.018153	0.0256	1e-05			Abhaz	4459273138_R02C02	1e-05	0.014083	0.883639	0.023343	0.023897	0.010776	0.044251			Abhaz	4459273138_R02C02	1e-05	0.013447	0.871796	0.02137	0.013131	0.032913	0.039218	0.008116
	Abhaz	4475687277_R01C01	0.884797	0.061327	0.011316	0.010145	0.02791	0.004504			Abhaz	4475687277_R01C01	0.003364	0.00561	0.875776	0.008536	0.025946	0.036862	0.043906			Abhaz	4475687277_R01C01	0.002465	0.010685	0.864272	0.006955	0.005073	0.035942	0.040029	0.034579
	Abhaz	4475687277_R01C02	0.860775	0.046039	0.031894	0.0435	0.013573	0.004221			Abhaz	4475687277_R01C02	0.002595	0.041766	0.85254	0.029622	0.01182	0.037199	0.024458			Abhaz	4475687277_R01C02	0.002491	0.043898	0.834891	0.026913	0.035549	0.007154	0.018481	0.030622
	Abhaz	4475687277_R02C01	0.901469	0.026204	0.007892	0.010263	0.034121	0.02005			Abhaz	4475687277_R02C01	0.019045	0.010971	0.89379	0.005205	0.032086	0.029381	0.00952			Abhaz	4475687277_R02C01	0.017621	0.02622	0.878454	0.002782	0.008449	0.036094	0.004783	0.025597
	Abhaz	4475687277_R02C02	0.861654	0.033904	0.009319	0.04584	0.039211	0.010074			Abhaz	4475687277_R02C02	0.00936	0.042327	0.853787	0.006697	0.037022	0.020683	0.030123			Abhaz	4475687277_R02C02	0.008523	0.027318	0.839264	0.00472	0.039042	0.039312	0.025379	0.016441
	Abhaz	4475687297_R01C01	0.906063	0.065659	0.000667	0.007857	1e-05	0.019744			Abhaz	4475687297_R01C01	0.018912	1e-05	0.897062	1e-05	1e-05	0.019637	0.064359			Abhaz	4475687297_R01C01	0.023888	0.013277	0.884847	1e-05	1e-05	1e-05	0.059329	0.01863
	Abhaz	4475687297_R01C02	0.923078	0.030135	0.021793	1e-05	0.002745	0.022239			Abhaz	4475687297_R01C02	0.021393	1e-05	0.914115	0.019196	0.001229	0.022363	0.021694			Abhaz	4475687297_R01C02	0.012205	0.073857	0.882122	0.012716	1e-05	1e-05	0.010546	0.008534
	Abhaz	4475687297_R02C01	0.916158	0.022629	0.017581	1e-05	1e-05	0.043612			Abhaz	4475687297_R02C01	0.043833	1e-05	0.907048	0.015062	1e-05	0.007619	0.026418			Abhaz	4475687297_R02C01	0.051561	1e-05	0.898621	0.017529	1e-05	1e-05	0.023612	0.008647
	Abhaz	4475687297_R02C02	0.920329	0.022362	0.021459	3.3e-05	1e-05	0.035807			Abhaz	4475687297_R02C02	0.035565	1e-05	0.911741	0.018576	1e-05	0.011776	0.022323			Abhaz	4475687297_R02C02	0.039582	0.018865	0.896851	0.018039	1e-05	1e-05	0.017747	0.008896
	Abhaz	4475687349_R01C01	0.896036	0.031653	0.021385	0.008077	0.010512	0.032337			Abhaz	4475687349_R01C01	0.031733	0.011237	0.888031	0.019148	0.009355	0.036705	0.003792			Abhaz	4475687349_R01C01	0.029606	0.02551	0.873007	0.016572	0.008207	0.014098	1e-05	0.032989
	Abhaz	4475687349_R01C02	0.936498	1.6e-05	0.024647	1e-05	1e-05	0.03882			Abhaz	4475687349_R01C02	0.040863	1e-05	0.932573	0.024114	1e-05	0.002419	1e-05			Abhaz	4475687349_R01C02	0.048792	1.8e-05	0.922728	0.026386	1e-05	1e-05	1e-05	0.002046
	Abhaz	4475687349_R02C01	0.860697	0.05465	0.006654	0.025127	0.039884	0.012988			Abhaz	4475687349_R02C01	0.011378	0.022323	0.852281	0.004102	0.037917	0.041253	0.030745			Abhaz	4475687349_R02C01	0.008858	0.019106	0.839284	0.00248	0.02076	0.045105	0.02625	0.038157
	Abhaz	4475687349_R02C02	0.892363	0.04937	1e-05	1e-05	0.045537	0.01271			Abhaz	4475687349_R02C02	0.012271	1e-05	0.88029	1e-05	0.042334	0.02075	0.044335			Abhaz	4475687349_R02C02	0.010087	0.01017	0.868634	1e-05	1e-05	0.052626	0.039581	0.018882
	Abhaz	4475687350_R01C01	0.867563	0.029472	0.024018	0.02649	0.036904	0.015553			Abhaz	4475687350_R01C01	0.015238	0.023506	0.859336	0.021836	0.035966	0.010406	0.033713			Abhaz	4475687350_R01C01	0.012427	0.019903	0.84596	0.019645	0.021717	0.04366	0.028819	0.007869
	Abhaz	4475687350_R01C02	0.893979	0.047211	0.004632	0.012799	0.027428	0.01395			Abhaz	4475687350_R01C02	0.011737	0.011359	0.885443	0.002136	0.026243	0.038983	0.024099			Abhaz	4475687350_R01C02	0.010173	0.020307	0.871942	0.000115	0.009656	0.03294	0.01933	0.035537
	Abhaz	4475687350_R02C01	0.765793	1e-05	0.009196	0.159101	0.039494	0.026407			Abhaz	4475687350_R02C01	0.027952	0.160503	0.760607	0.008977	0.039414	0.002207	0.00034			Abhaz	4475687350_R02C01	0.023109	0.005414	0.749695	0.007863	0.160167	0.052662	1e-05	0.001081
	Abhaz	4475687350_R02C02	0.909504	0.04503	0.019367	1e-05	0.025882	0.000207			Abhaz	4475687350_R02C02	1e-05	1e-05	0.901171	0.016094	0.023444	0.041748	0.017522			Abhaz	4475687350_R02C02	1e-05	0.002627	0.891481	0.014104	1e-05	0.03608	0.014048	0.041641
	Abhaz	4475687351_R01C01	0.935047	0.001602	0.025639	0.007577	1e-05	0.030125			Abhaz	4475687351_R01C01	0.026611	0.009537	0.926807	0.022156	1e-05	0.014869	1e-05			Abhaz	4475687351_R01C01	0.029289	0.017307	0.913832	0.021781	0.006309	1e-05	1e-05	0.011463
	Abhaz	4475687351_R01C02	0.924812	0.014471	0.003326	0.009471	1e-05	0.047909			Abhaz	4475687351_R01C02	0.044757	0.008967	0.916656	0.00018	1e-05	0.016759	0.012672			Abhaz	4475687351_R01C02	0.041284	0.04292	0.897576	1e-05	0.003737	1e-05	0.00554	0.008923
	Abhaz	4475687351_R02C01	0.871713	0.034548	0.023351	0.013823	0.008726	0.047839			Abhaz	4475687351_R02C01	0.048972	0.011832	0.863856	0.021546	0.006532	0.018636	0.028626			Abhaz	4475687351_R02C01	0.0467	0.022232	0.849682	0.019496	0.00933	0.012967	0.024282	0.015311
	Abhaz	4475687351_R02C02	0.907494	0.040052	0.030845	0.000815	0.020784	1e-05			Abhaz	4475687351_R02C02	1e-05	1e-05	0.897786	0.027813	0.018242	0.025421	0.030718			Abhaz	4475687351_R02C02	1e-05	0.038214	0.87756	0.024936	1e-05	0.016677	0.024099	0.018495
	Abhaz	4475687460_R01C01	0.883475	0.031821	0.028759	1e-05	0.055926	1e-05			Abhaz	4475687460_R01C01	1e-05	0.0005	0.876735	0.026375	0.053504	0.036505	0.006371			Abhaz	4475687460_R01C01	1e-05	0.007684	0.866036	0.023736	0.001015	0.064391	0.001812	0.035317
	Abhaz	4475687460_R01C02	0.880332	0.043306	0.012881	0.021853	0.041617	1e-05			Abhaz	4475687460_R01C02	1e-05	0.020737	0.872423	0.010073	0.038414	0.039439	0.018903			Abhaz	4475687460_R01C02	1e-05	0.042811	0.854768	0.007341	0.015119	0.033251	0.013031	0.033668
	Abhaz	4475687460_R02C01	0.899283	0.031403	0.014578	0.001059	0.041526	0.012152			Abhaz	4475687460_R02C01	0.011132	1e-05	0.890224	0.012136	0.039956	0.019247	0.027294			Abhaz	4475687460_R02C01	0.007962	0.022031	0.87471	0.009828	1e-05	0.046757	0.022256	0.016445
	Abhaz	4475687460_R02C02	0.797151	0.013243	0.010154	0.133398	0.01295	0.033105			Abhaz	4475687460_R02C02	0.030052	0.133398	0.790344	0.007868	0.012601	0.02263	0.003106			Abhaz	4475687460_R02C02	0.026643	0.019059	0.77659	0.005689	0.131119	0.021034	1e-05	0.019855
	Abhaz	4475687462_R01C01	0.870001	0.041715	0.025082	0.026738	0.028289	0.008176			Abhaz	4475687462_R01C01	0.007188	0.027721	0.862276	0.022836	0.026888	0.041182	0.011911			Abhaz	4475687462_R01C01	0.005821	0.014108	0.85012	0.020746	0.02678	0.035822	0.007556	0.039047
	Abhaz	4475687462_R01C02	0.876043	0.010726	0.02878	0.031606	0.015232	0.037614			Abhaz	4475687462_R01C02	0.036901	0.028336	0.868265	0.026622	0.013551	1e-05	0.026316			Abhaz	4475687462_R01C02	0.032821	1e-05	0.858134	0.025408	0.02946	0.030938	0.023191	3.7e-05
	Abhaz	4475687462_R02C01	0.924028	0.001887	0.022177	0.004272	1e-05	0.047626			Abhaz	4475687462_R02C01	0.038963	0.005475	0.914138	0.016727	1e-05	0.024677	1e-05			Abhaz	4475687462_R02C01	0.037773	0.033342	0.896408	0.013665	0.000385	1e-05	1e-05	0.018407
	Abhaz	4475687462_R02C02	0.896149	0.018248	0.025669	0.007398	0.031382	0.021154			Abhaz	4475687462_R02C02	0.020184	0.007601	0.88813	0.023385	0.030254	0.015291	0.015155			Abhaz	4475687462_R02C02	0.021743	0.039634	0.870618	0.020592	0.002669	0.02523	0.009809	0.009705
	Adygei	4461875232_R01C01	0.809909	0.030945	0.025827	0.090955	0.042354	1e-05			Adygei	4461875232_R01C01	1e-05	0.08714	0.802103	0.023482	0.040134	0.015388	0.031742			Adygei	4461875232_R01C01	1e-05	0.021389	0.789352	0.021327	0.084804	0.044701	0.026807	0.011611
	Adygei	4461875232_R01C02	0.822021	0.012257	0.014916	0.092789	0.005145	0.052872			Adygei	4461875232_R01C02	0.052148	0.088017	0.814472	0.01216	0.003475	1e-05	0.029718			Adygei	4461875232_R01C02	0.048081	0.046251	0.795468	0.007305	0.080514	1e-05	0.022361	1e-05
	Adygei	4461875232_R02C01	0.765886	0.052159	0.004116	0.105998	0.070925	0.000917			Adygei	4461875232_R02C01	0.000411	0.101644	0.757819	0.00223	0.069368	0.028865	0.039662			Adygei	4461875232_R02C01	1e-05	0.034132	0.743682	5.4e-05	0.09704	0.067376	0.033802	0.023904
	Adygei	4461875232_R02C02	0.846427	0.05933	0.011854	0.036713	0.034313	0.011362			Adygei	4461875232_R02C02	0.01084	0.032321	0.837983	0.009683	0.032489	0.035082	0.041603			Adygei	4461875232_R02C02	0.010802	0.060364	0.817932	0.006122	0.023451	0.020256	0.03365	0.027423
	Adygei	4461875247_R01C01	0.853918	0.013931	0.01843	0.062014	0.051697	1e-05			Adygei	4461875247_R01C01	1e-05	0.06354	0.846962	0.015642	0.049372	0.024464	1e-05			Adygei	4461875247_R01C01	1e-05	0.035777	0.830245	0.01225	0.057705	0.045757	1e-05	0.018246
	Adygei	4461875247_R01C02	0.808485	0.037092	0.03101	0.075099	0.028591	0.019723			Adygei	4461875247_R01C02	0.018932	0.071333	0.800444	0.028678	0.027349	0.019323	0.033941			Adygei	4461875247_R01C02	0.017636	0.04207	0.783346	0.025618	0.065314	0.023938	0.028154	0.013925
	Adygei	4461875247_R02C01	0.780778	0.032546	0.030118	0.09087	0.007868	0.057821			Adygei	4461875247_R02C01	0.057786	0.088155	0.773356	0.028179	0.006336	0.019924	0.026263			Adygei	4461875247_R02C01	0.054125	1e-05	0.763759	0.026825	0.088679	0.022419	0.023508	0.020675
	Adygei	4461875247_R02C02	0.798667	0.040588	0.048183	0.087803	1e-05	0.02475			Adygei	4461875247_R02C02	0.021673	0.084649	0.7909	0.045733	1e-05	0.030524	0.026511			Adygei	4461875247_R02C02	0.020497	0.013016	0.779261	0.043986	0.082981	0.008118	0.022492	0.029648
	Adygei	4461875261_R01C01	0.847643	0.031308	0.032051	0.042955	0.005468	0.040576			Adygei	4461875261_R01C01	0.037718	0.043177	0.83998	0.029262	0.004399	0.036254	0.00921			Adygei	4461875261_R01C01	0.037819	0.033478	0.823884	0.027264	0.038967	0.003581	0.00485	0.030157
	Adygei	4461875261_R01C02	0.831771	0.062252	0.009772	0.067918	0.021498	0.006789			Adygei	4461875261_R01C02	0.006099	0.058904	0.823112	0.00698	0.018938	0.026621	0.059346			Adygei	4461875261_R01C02	0.0066	0.077791	0.799248	0.002583	0.04695	1e-05	0.051243	0.015574
	Adygei	4461875261_R02C01	0.798589	0.022889	0.003996	0.102606	0.0536	0.018319			Adygei	4461875261_R02C01	0.017537	0.100289	0.791203	0.001814	0.051936	0.015886	0.021336			Adygei	4461875261_R02C01	0.015626	0.048528	0.773182	1e-05	0.093353	0.04507	0.014356	0.009875
	Adygei	4461875261_R02C02	0.560443	0.076558	0.001863	0.275078	0.07498	0.011078			Adygei	4461875261_R02C02	0.007904	0.265385	0.552979	8.4e-05	0.073912	0.044702	0.055034			Adygei	4461875261_R02C02	0.00626	0.053667	0.536719	1e-05	0.256613	0.060109	0.047949	0.038674
	Adygei	4461875262_R01C01	0.840638	0.014724	0.021738	0.074838	0.009391	0.03867			Adygei	4461875262_R01C01	0.033711	0.076719	0.831647	0.018401	0.007487	0.032025	1e-05			Adygei	4461875262_R01C01	0.030635	0.022654	0.817246	0.016166	0.072801	0.012364	1e-05	0.028124
	Adygei	4461875262_R01C02	0.781478	0.050273	0.015094	0.100273	0.042565	0.010318			Adygei	4461875262_R01C02	0.010237	0.094339	0.773758	0.013011	0.04024	0.025481	0.042934			Adygei	4461875262_R01C02	0.011454	0.046529	0.757009	0.010472	0.087297	0.030572	0.03644	0.020226
	Adygei	4461875262_R02C01	0.756069	0.07489	0.0161	0.084974	0.059807	0.00816			Adygei	4461875262_R02C01	0.007352	0.079221	0.747755	0.013997	0.058229	0.044543	0.048904			Adygei	4461875262_R02C01	0.006627	0.058693	0.728928	0.010707	0.070201	0.045285	0.042829	0.03673
	Adygei	4461875262_R02C02	0.810681	0.033585	0.013909	0.088438	0.031916	0.02147			Adygei	4461875262_R02C02	0.021352	0.083097	0.802838	0.011627	0.030146	0.011078	0.039861			Adygei	4461875262_R02C02	0.02175	0.035277	0.787026	0.009651	0.078261	0.027005	0.034742	0.006289
	Adygei	4461875263_R01C01	0.79623	0.03068	1e-05	0.101047	0.055394	0.016639			Adygei	4461875263_R01C01	0.0155	0.095079	0.788854	1e-05	0.052658	0.008807	0.039091			Adygei	4461875263_R01C01	0.013123	0.027836	0.774934	1e-05	0.091597	0.054619	0.033798	0.004083
	Adygei	4461875263_R01C02	0.79217	0.028085	0.02797	0.081509	0.032861	0.037405			Adygei	4461875263_R01C02	0.037054	0.078587	0.784663	0.025808	0.031251	0.015954	0.026684			Adygei	4461875263_R01C02	0.03392	0.021427	0.771658	0.023842	0.075778	0.037169	0.022485	0.013721
	Adygei	4461875263_R02C01	0.800706	0.065301	0.026341	0.082688	0.014323	0.010641			Adygei	4461875263_R02C01	0.008773	0.077695	0.792785	0.024382	0.013225	0.042244	0.040897			Adygei	4461875263_R02C01	0.006843	0.044197	0.775426	0.021441	0.071273	0.00999	0.035478	0.035352
	Adygei	4461875263_R02C02	0.759567	0.039559	0.018017	0.12891	0.026254	0.027693			Adygei	4461875263_R02C02	0.027339	0.125242	0.75236	0.016057	0.024398	0.026197	0.028408			Adygei	4461875263_R02C02	0.026507	0.051265	0.734042	0.013106	0.117305	0.015156	0.021753	0.020865
	Adygei	4461875269_R01C01	0.828696	0.036596	0.029262	0.069052	0.017488	0.018906			Adygei	4461875269_R01C01	0.018343	0.063438	0.820854	0.026579	0.015435	0.01719	0.038161			Adygei	4461875269_R01C01	0.017848	0.043918	0.803258	0.023855	0.056998	0.010267	0.032414	0.011441
	Adygei	4461875269_R01C02	0.818965	0.033486	0.040655	0.066033	0.030849	0.010013			Adygei	4461875269_R01C02	0.010155	0.059825	0.811631	0.038218	0.028916	0.009296	0.04196			Adygei	4461875269_R01C02	0.008024	0.038981	0.795495	0.035343	0.054646	0.027655	0.034294	0.005563
	Adygei	4461875269_R02C01	0.812271	0.036184	0.032959	0.095165	0.021176	0.002246			Adygei	4461875269_R02C01	0.000234	0.094334	0.804873	0.030755	0.01993	0.035367	0.014507			Adygei	4461875269_R02C01	1e-05	0.0216	0.791661	0.02845	0.091929	0.024853	0.009259	0.032238
	Adygei	4461875269_R02C02	0.820838	0.041225	0.028588	0.069545	0.039793	1e-05			Adygei	4461875269_R02C02	1e-05	0.064167	0.812432	0.026352	0.037867	0.015637	0.043534			Adygei	4461875269_R02C02	1e-05	0.014887	0.801105	0.024062	0.062753	0.045601	0.038297	0.013284
	Adygei	4461875276_R01C01	0.837763	0.02507	0.031217	0.061558	0.044381	1e-05			Adygei	4461875276_R01C01	1e-05	0.057514	0.829963	0.028602	0.042154	0.009678	0.03208			Adygei	4461875276_R01C01	1e-05	0.012949	0.818813	0.026887	0.05656	0.04957	0.027448	0.007763
	Adygei	4461875276_R01C02	0.814599	0.057212	0.019323	0.066939	0.041918	1e-05			Adygei	4461875276_R01C02	1e-05	0.058558	0.806037	0.016637	0.039593	0.018967	0.060198			Adygei	4461875276_R01C02	1e-05	0.054965	0.787092	0.012846	0.050623	0.030764	0.052776	0.010923
	Adygei	4461875276_R02C01	0.778183	0.011781	0.036487	0.103093	0.064145	0.006311			Adygei	4461875276_R02C01	0.005812	0.100371	0.771917	0.034278	0.062056	0.008649	0.016918			Adygei	4461875276_R02C01	0.005027	0.053695	0.753631	0.031516	0.092469	0.051811	0.010393	0.001457
	Adygei	4461875276_R02C02	0.810572	0.054893	0.006248	0.062328	0.065949	1e-05			Adygei	4461875276_R02C02	1e-05	0.056303	0.802706	0.003676	0.062959	0.031313	0.043034			Adygei	4461875276_R02C02	1e-05	0.046834	0.785502	0.000934	0.050264	0.055724	0.03568	0.025052
	Adygei	4461875278_R01C01	0.811388	0.02193	0.0169	0.077825	0.037394	0.034564			Adygei	4461875278_R01C01	0.034773	0.075238	0.803646	0.014944	0.035609	0.008642	0.027148			Adygei	4461875278_R01C01	0.033367	0.01494	0.791314	0.013544	0.073908	0.042904	0.023182	0.006841
	Adygei	4461875278_R01C02	0.844438	0.041093	0.0295	0.033395	1e-05	0.051564			Adygei	4461875278_R01C02	0.050408	0.025101	0.835952	0.027148	1e-05	0.003031	0.058351			Adygei	4461875278_R01C02	0.044565	0.047798	0.817112	0.021674	0.017431	1e-05	0.0514	1e-05
	Adygei	4461875278_R02C01	0.844796	0.024588	0.013462	0.043984	0.021635	0.051536			Adygei	4461875278_R02C01	0.050381	0.039121	0.836598	0.011233	0.020534	0.004727	0.037407			Adygei	4461875278_R02C01	0.04755	0.029421	0.821475	0.008583	0.035223	0.023665	0.032077	0.002006
	Adygei	4461875278_R02C02	0.792984	0.043437	0.024212	0.083763	0.055595	1e-05			Adygei	4461875278_R02C02	1e-05	0.077509	0.785295	0.021816	0.052957	0.01908	0.043333			Adygei	4461875278_R02C02	1e-05	0.032322	0.770947	0.019024	0.073141	0.052151	0.037488	0.014917
	Adygei	4461875300_R01C01	0.794694	0.046919	0.032357	0.078051	0.047969	1e-05			Adygei	4461875300_R01C01	1e-05	0.076566	0.787596	0.030216	0.044899	0.042414	0.0183			Adygei	4461875300_R01C01	1e-05	0.049784	0.769982	0.027112	0.069155	0.036631	0.012087	0.035239
	Adygei	4461875300_R01C02	0.789552	0.035314	0.015668	0.121868	0.024003	0.013595			Adygei	4461875300_R01C02	0.008952	0.121651	0.782344	0.013294	0.023428	0.045806	0.004525			Adygei	4461875300_R01C02	0.007175	0.054051	0.762602	0.009841	0.113537	0.015151	1e-05	0.037633
	Adygei	4461875300_R02C01	0.808464	0.045582	1e-05	0.074454	0.03245	0.03904			Adygei	4461875300_R02C01	0.037687	0.072785	0.801005	1e-05	0.02992	0.037022	0.021571			Adygei	4461875300_R02C01	0.034195	0.028037	0.786342	1e-05	0.069554	0.032855	0.015929	0.033077
	Adygei	4461875300_R02C02	0.815776	0.028484	0.027938	0.092108	0.016224	0.019469			Adygei	4461875300_R02C02	0.009781	0.093523	0.805914	0.023784	0.016628	0.050361	1e-05			Adygei	4461875300_R02C02	0.007051	0.043116	0.78751	0.020384	0.08651	0.012546	1e-05	0.042874
	Chechen	4461875070_R01C01	0.781189	0.068624	0.02949	0.088913	0.031775	1e-05			Chechen	4461875070_R01C01	1e-05	0.07846	0.773366	0.026747	0.028855	0.029353	0.063209			Chechen	4461875070_R01C01	1e-05	0.09913	0.746128	0.021721	0.063647	0.000391	0.051664	0.017309
	Chechen	4461875070_R01C02	0.832599	0.089306	0.024493	0.053582	1e-05	1e-05			Chechen	4461875070_R01C02	1e-05	0.040085	0.823226	0.020288	1e-05	0.031409	0.084972			Chechen	4461875070_R01C02	1e-05	0.116522	0.788299	1e-05	0.028641	1e-05	0.066498	1e-05
	Chechen	4461875070_R02C01	0.803801	0.072988	0.015734	0.083464	1e-05	0.024003			Chechen	4461875070_R02C01	0.022882	0.072768	0.79481	0.012481	1e-05	0.026553	0.070495			Chechen	4461875070_R02C01	0.003011	0.112021	0.761141	0.0009	0.059986	1e-05	0.05826	0.004672
	Chechen	4461875070_R02C02	0.767161	0.042854	1e-05	0.114499	0.028532	0.046944			Chechen	4461875070_R02C02	0.048184	0.107124	0.759054	1e-05	0.025613	0.005001	0.055015			Chechen	4461875070_R02C02	0.047032	0.038202	0.743062	1e-05	0.102059	0.021511	0.047499	0.000624
	Chechen	4461875071_R01C01	0.758379	0.074083	0.032026	0.123448	0.00358	0.008483			Chechen	4461875071_R01C01	0.008616	0.111875	0.749898	0.029921	0.000609	0.025929	0.073152			Chechen	4461875071_R01C01	0.002554	0.055206	0.730423	0.024628	0.103871	1e-05	0.064053	0.019255
	Chechen	4461875071_R01C02	0.789639	0.06383	0.021366	0.110294	1e-05	0.014861			Chechen	4461875071_R01C02	0.011766	0.107953	0.781355	0.019098	1e-05	0.053468	0.026351			Chechen	4461875071_R01C02	0.008058	0.042838	0.763752	0.015214	0.10158	1e-05	0.019868	0.048681
	Chechen	4461875071_R02C01	0.774611	0.07606	0.027418	0.108339	1e-05	0.013563			Chechen	4461875071_R02C01	0.011684	0.093881	0.765492	0.023897	1e-05	0.020864	0.084172			Chechen	4461875071_R02C01	0.012208	0.026204	0.752205	0.022404	0.090092	1e-05	0.078174	0.018703
	Chechen	4461875071_R02C02	0.750184	0.074852	0.01564	0.107314	0.052	1e-05			Chechen	4461875071_R02C02	1e-05	0.098678	0.741581	0.013189	0.049305	0.035391	0.061844			Chechen	4461875071_R02C02	1e-05	0.081443	0.719015	0.008539	0.085895	0.028701	0.052821	0.023576
	Chechen	4461875089_R01C01	0.778541	0.063718	0.029574	0.100867	0.011229	0.016072			Chechen	4461875089_R01C01	0.015625	0.091189	0.770406	0.026911	0.008827	0.026255	0.060787			Chechen	4461875089_R01C01	0.012172	0.009181	0.759491	0.024939	0.090803	0.02143	0.056228	0.025756
	Chechen	4461875089_R01C02	0.767666	0.081741	0.0011	0.114688	1e-05	0.034795			Chechen	4461875089_R01C02	0.031323	0.105075	0.759048	1e-05	1e-05	0.041694	0.06284			Chechen	4461875089_R01C02	0.023878	0.048139	0.740381	1e-05	0.098434	1e-05	0.053995	0.035153
	Chechen	4461875089_R02C01	0.749611	0.059003	0.026636	0.13253	0.032209	1e-05			Chechen	4461875089_R02C01	1e-05	0.123142	0.741071	0.024572	0.030687	0.015714	0.064804			Chechen	4461875089_R02C01	1e-05	0.04718	0.723993	0.02116	0.11614	0.024444	0.057689	0.009385
	Chechen	4461875089_R02C02	0.780736	0.036621	0.030543	0.111902	0.02206	0.018138			Chechen	4461875089_R02C02	0.018109	0.102536	0.773086	0.028323	0.019714	0.001496	0.056735			Chechen	4461875089_R02C02	0.015705	0.052283	0.754005	0.024106	0.094261	0.011765	0.047866	1e-05
	Chechen	4461875102_R01C01	0.749525	0.054406	0.034	0.119718	0.042341	1e-05			Chechen	4461875102_R01C01	1e-05	0.114972	0.742342	0.031884	0.040023	0.035659	0.035109			Chechen	4461875102_R01C01	1e-05	0.076862	0.720072	0.02776	0.102904	0.019238	0.026403	0.026751
	Chechen	4461875102_R01C02	0.787746	0.106017	0.030492	0.075725	1e-05	1e-05			Chechen	4461875102_R01C02	1e-05	0.051395	0.777865	0.026438	1e-05	0.000578	0.143704			Chechen	4461875102_R01C02	1e-05	0.056663	0.758251	0.014681	0.042953	1e-05	0.127423	1e-05
	Chechen	4461875102_R02C01	0.752804	0.021936	0.042971	0.126641	0.046069	0.009579			Chechen	4461875102_R02C01	0.00898	0.118853	0.745465	0.040122	0.043593	1e-05	0.042977			Chechen	4461875102_R02C01	0.007468	0.071508	0.723231	0.034817	0.107085	0.023732	0.032148	1e-05
	Chechen	4461875102_R02C02	0.798857	0.063586	0.003512	0.077391	0.049241	0.007413			Chechen	4461875102_R02C02	0.005296	0.068633	0.790823	0.000388	0.047829	0.032687	0.054345			Chechen	4461875102_R02C02	0.000936	0.045018	0.773663	1e-05	0.062613	0.044185	0.047241	0.026333
	Chechen	4461875103_R01C01	0.77849	0.068594	0.014224	0.10308	0.01251	0.023102			Chechen	4461875103_R01C01	0.023998	0.090345	0.769792	0.011568	0.009466	0.01455	0.080281			Chechen	4461875103_R01C01	0.023131	0.043174	0.753141	0.008719	0.084223	0.005396	0.072658	0.009558
	Chechen	4461875103_R01C02	0.773025	0.050855	0.018637	0.101679	0.014863	0.040941			Chechen	4461875103_R01C02	0.041955	0.094569	0.764899	0.016339	0.013296	0.015787	0.053155			Chechen	4461875103_R01C02	0.039046	0.051142	0.746641	0.013377	0.086985	0.006979	0.04631	0.00952
	Chechen	4461875103_R02C01	0.485922	0.108731	0.031743	0.255157	0.063658	0.054789			Chechen	4461875103_R02C01	0.054847	0.239742	0.478772	0.03039	0.06099	0.047485	0.087773			Chechen	4461875103_R02C01	0.04724	0.024012	0.467879	0.028597	0.236297	0.066228	0.083623	0.046124
	Chechen	4461875103_R02C02	0.784661	0.111053	0.015235	0.077479	0.011562	1e-05			Chechen	4461875103_R02C02	1e-05	0.064103	0.774769	0.013325	0.010049	0.039632	0.098111			Chechen	4461875103_R02C02	1e-05	0.067321	0.753497	0.007629	0.054667	1e-05	0.089719	0.027147
	Chechen	4461875202_R01C01	0.782683	0.041406	0.041733	0.112341	0.007947	0.01389			Chechen	4461875202_R01C01	0.014243	0.105393	0.775565	0.040207	0.005967	0.012741	0.045884			Chechen	4461875202_R01C01	0.01372	0.025159	0.761719	0.038145	0.10232	0.00904	0.04039	0.009506
	Chechen	4461875202_R01C02	0.776759	0.072523	0.030288	0.097696	0.022724	1e-05			Chechen	4461875202_R01C02	1e-05	0.086416	0.768612	0.028015	0.020179	0.024638	0.072131			Chechen	4461875202_R01C02	1e-05	0.065292	0.747636	0.023959	0.076799	0.006363	0.0636	0.016341
	Chechen	4461875202_R02C01	0.773303	0.065167	1e-05	0.13312	0.02839	1e-05			Chechen	4461875202_R02C01	1e-05	0.126146	0.765932	1e-05	0.023786	0.040147	0.04397			Chechen	4461875202_R02C01	1e-05	0.047191	0.748725	1e-05	0.119409	0.016135	0.035944	0.032576
	Chechen	4461875202_R02C02	0.777851	0.063579	0.025163	0.099671	0.033727	1e-05			Chechen	4461875202_R02C02	1e-05	0.086886	0.769393	0.022386	0.03223	0.009306	0.079788			Chechen	4461875202_R02C02	1e-05	0.065298	0.749229	0.018522	0.076935	0.017669	0.072052	0.000285
	Chechen	4461875203_R01C01	0.771527	0.047037	0.053728	0.115167	0.004698	0.007842			Chechen	4461875203_R01C01	0.006722	0.108353	0.763547	0.051343	0.003253	0.020256	0.046526			Chechen	4461875203_R01C01	0.003438	0.053557	0.744342	0.046897	0.10092	1e-05	0.038072	0.012765
	Chechen	4461875203_R01C02	0.782792	0.08125	0.012701	0.079913	0.004405	0.038939			Chechen	4461875203_R01C02	0.038891	0.072204	0.774415	0.010623	0.002596	0.042778	0.058493			Chechen	4461875203_R01C02	0.036796	0.038536	0.758228	0.008043	0.06703	0.001436	0.051537	0.038393
	Chechen	4461875203_R02C01	0.785166	0.036929	0.021133	0.100836	0.043075	0.012861			Chechen	4461875203_R02C01	0.013422	0.09044	0.777501	0.01804	0.039944	1e-05	0.060643			Chechen	4461875203_R02C01	0.009331	0.045565	0.760105	0.014063	0.083251	0.035689	0.051985	1e-05
	Chechen	4461875203_R02C02	0.827111	0.068602	0.008973	0.073331	0.006461	0.015523			Chechen	4461875203_R02C02	0.016603	0.057278	0.818457	0.005897	0.002486	0.009814	0.089465			Chechen	4461875203_R02C02	1e-05	0.119973	0.782929	1e-05	0.04101	1e-05	0.056049	1e-05
	Chechen	4461875219_R01C01	0.790643	0.083594	0.029705	0.078431	0.017617	1e-05			Chechen	4461875219_R01C01	1e-05	0.06322	0.782	0.026943	0.014838	0.020273	0.092716			Chechen	4461875219_R01C01	1e-05	0.075432	0.758629	0.021262	0.052355	1e-05	0.083506	0.008796
	Chechen	4461875219_R01C02	0.77824	0.058544	0.026238	0.096234	0.040734	1e-05			Chechen	4461875219_R01C02	1e-05	0.091335	0.770806	0.023928	0.037862	0.039703	0.036356			Chechen	4461875219_R01C02	1e-05	0.060254	0.751123	0.020416	0.082792	0.025377	0.027758	0.032269
	Chechen	4461875219_R02C01	0.778911	0.040737	0.034544	0.117245	0.002696	0.025867			Chechen	4461875219_R02C01	0.024652	0.111183	0.772018	0.032135	0.000228	0.025685	0.034098			Chechen	4461875219_R02C01	0.021718	0.042377	0.754489	0.02872	0.10548	1e-05	0.026882	0.020325
	Chechen	4461875219_R02C02	0.766557	0.066483	0.040498	0.115883	0.001611	0.008969			Chechen	4461875219_R02C02	0.008704	0.107915	0.758183	0.038478	1e-05	0.029017	0.057693			Chechen	4461875219_R02C02	0.002699	0.053588	0.738516	0.032998	0.100375	1e-05	0.049164	0.02265
	Chechen	4461875231_R01C01	0.716881	0.051129	0.023606	0.188344	0.002754	0.017287			Chechen	4461875231_R01C01	0.015436	0.178927	0.709514	0.021406	0.001174	0.021887	0.051656			Chechen	4461875231_R01C01	0.006873	0.067219	0.687546	0.01444	0.168764	1e-05	0.042296	0.012852
	Chechen	4461875231_R01C02	0.786714	0.05764	0.013703	0.108062	0.033871	1e-05			Chechen	4461875231_R01C02	1e-05	0.100684	0.778822	0.011283	0.031259	0.028014	0.049929			Chechen	4461875231_R01C02	1e-05	0.061282	0.758343	0.007546	0.092533	0.020069	0.041565	0.018652
	Chechen	4461875231_R02C01	0.742424	0.074922	0.014729	0.116566	0.018973	0.032385			Chechen	4461875231_R02C01	0.028271	0.111049	0.735321	0.012015	0.017846	0.06217	0.033329			Chechen	4461875231_R02C01	0.024163	0.082831	0.711504	0.007648	0.098337	1e-05	0.023171	0.052336
	Chechen	4461875231_R02C02	0.747267	0.065597	0.031797	0.132418	0.001656	0.021265			Chechen	4461875231_R02C02	0.019645	0.125285	0.739129	0.029626	0.000399	0.036353	0.049564			Chechen	4461875231_R02C02	0.017352	0.038578	0.723197	0.026717	0.119839	1e-05	0.042419	0.031888
	Chechen	ch3	0.825036	0.089132	0.027611	0.058201	1e-05	1e-05			Chechen	ch3	1e-05	0.044046	0.815933	0.023688	1e-05	0.029702	0.086611			Chechen	ch3	1e-05	0.115984	0.780725	0.002587	0.032586	1e-05	0.068088	1e-05
	Chechen	ch16	0.78687	0.105811	0.030482	0.076817	1e-05	1e-05			Chechen	ch16	1.1e-05	0.052423	0.777044	0.026428	1e-05	0.000646	0.143437			Chechen	ch16	1e-05	0.056773	0.757401	0.014663	0.043969	1e-05	0.127163	1e-05
	Chechen	ch21	0.783135	0.111302	0.016991	0.077723	0.010838	1e-05			Chechen	ch21	1e-05	0.06417	0.773239	0.015128	0.009344	0.03887	0.099239			Chechen	ch21	1e-05	0.067562	0.751894	0.009078	0.054748	1e-05	0.090649	0.026048
	Chechen	ch31	0.827043	0.068404	0.009718	0.074609	0.003367	0.016859			Chechen	ch31	0.017569	0.058539	0.818384	0.006462	1e-05	0.009927	0.089109			Chechen	ch31	1e-05	0.119226	0.782848	1e-05	0.042407	1e-05	0.055479	1e-05
	Chechen	ch113	0.787554	0.075261	0.021351	0.095077	1e-05	0.020746			Chechen	ch113	0.017368	0.088183	0.778972	0.018646	1e-05	0.047785	0.049037			Chechen	ch113	0.019973	0.019062	0.766813	0.018628	0.086015	1e-05	0.043953	0.045547
	Chechen	ch126	0.783117	0.075204	0.0239	0.095997	0.021772	1e-05			Chechen	ch126	1e-05	0.086459	0.774277	0.021557	0.020033	0.029012	0.068652			Chechen	ch126	1e-05	0.052883	0.756061	0.01845	0.078392	0.010449	0.060957	0.022799
	Chechen	ch174	0.75217	0.076146	0.028055	0.129374	0.014245	1e-05			Chechen	ch174	1e-05	0.119197	0.743759	0.02638	0.012366	0.029326	0.068961			Chechen	ch174	1e-05	0.068096	0.722348	0.021137	0.109152	1e-05	0.060122	0.019123
	Chechen	ch179	0.767406	0.080588	0.010158	0.112315	0.014842	0.014692			Chechen	ch179	0.013699	0.103487	0.758936	0.007865	0.012957	0.041866	0.06119			Chechen	ch179	0.011599	0.056514	0.739614	0.00453	0.094968	0.004325	0.053628	0.034821
	Chechen	ch193	0.793858	0.075127	0.024346	0.085526	0.021134	1e-05			Chechen	ch193	1e-05	0.076729	0.785388	0.021465	0.018049	0.038688	0.05967			Chechen	ch193	1e-05	0.027618	0.771928	0.018855	0.073157	0.019756	0.052892	0.035784
	Cherkes	4461875715_R01C01	0.725645	0.047871	1e-05	0.115777	0.060775	0.049923			Cherkes	4461875715_R01C01	0.048217	0.112103	0.718347	1e-05	0.058953	0.032604	0.029767			Cherkes	4461875715_R01C01	0.046878	0.054713	0.699905	1e-05	0.104411	0.046135	0.022722	0.025226
	Cherkes	4461875715_R01C02	0.707921	0.06198	0.033453	0.133806	0.043309	0.01953			Cherkes	4461875715_R01C02	0.017953	0.130109	0.700487	0.031781	0.042251	0.044972	0.032447			Cherkes	4461875715_R01C02	0.014265	0.003332	0.692104	0.03103	0.129977	0.055103	0.029793	0.044394
	Cherkes	4461875715_R02C01	0.740456	0.029768	0.022865	0.112321	0.053817	0.040773			Cherkes	4461875715_R02C01	0.036886	0.112167	0.733982	0.021022	0.053896	0.038089	0.003956			Cherkes	4461875715_R02C01	0.035832	0.064539	0.713013	0.017456	0.101808	0.037798	1e-05	0.029544
	Cherkes	4461875715_R02C02	0.806599	0.066764	0.02604	0.037187	0.052264	0.011147			Cherkes	4461875715_R02C02	0.009241	0.033318	0.798266	0.023597	0.051143	0.046066	0.038368			Cherkes	4461875715_R02C02	0.010226	0.044058	0.781677	0.021179	0.027492	0.042633	0.031927	0.040808
	Cherkes	4461875730_R01C01	0.764036	0.055263	0.038805	0.104941	0.035609	0.001346			Cherkes	4461875730_R01C01	0.000513	0.100466	0.755884	0.036729	0.03402	0.032882	0.039506			Cherkes	4461875730_R01C01	1e-05	0.018209	0.744262	0.034555	0.098257	0.039743	0.03503	0.029934
	Cherkes	4461875730_R01C02	0.713242	0.032971	0.045067	0.106677	0.066929	0.035114			Cherkes	4461875730_R01C02	0.033902	0.10429	0.706403	0.043142	0.065358	0.026229	0.020676			Cherkes	4461875730_R01C02	0.030651	0.042734	0.690452	0.040608	0.098117	0.060646	0.015619	0.021175
	Cherkes	4461875730_R02C01	0.746928	0.028812	0.001392	0.108864	0.09052	0.023483			Cherkes	4461875730_R02C01	0.02379	0.102397	0.739868	1e-05	0.087929	0.005576	0.04043			Cherkes	4461875730_R02C01	0.021288	0.034248	0.725532	1e-05	0.098122	0.085763	0.034643	0.000394
	Cherkes	4461875730_R02C02	0.746651	0.057207	0.014806	0.115931	0.052909	0.012496			Cherkes	4461875730_R02C02	0.012527	0.105167	0.738454	0.012832	0.050806	0.011675	0.06854			Cherkes	4461875730_R02C02	0.011629	0.059285	0.71931	0.009556	0.096388	0.038996	0.061452	0.003383
	Cherkes	4461875759_R01C01	0.767691	0.080866	0.002923	0.079194	0.069315	1e-05			Cherkes	4461875759_R01C01	1e-05	0.070944	0.758905	0.00036	0.067099	0.039306	0.063377			Cherkes	4461875759_R01C01	1e-05	0.040919	0.743761	1e-05	0.065507	0.061438	0.05605	0.032304
	Cherkes	4461875759_R01C02	0.716883	0.033222	0.003194	0.144344	0.067251	0.035106			Cherkes	4461875759_R01C02	0.032627	0.141257	0.710137	0.001285	0.066363	0.027796	0.020535			Cherkes	4461875759_R01C02	0.028409	0.023825	0.697524	1e-05	0.138266	0.070768	0.016054	0.025144
	Cherkes	4461875759_R02C01	0.713307	0.055535	0.021247	0.140078	0.066073	0.003761			Cherkes	4461875759_R02C01	0.002253	0.134799	0.705378	0.019267	0.064595	0.033205	0.040504			Cherkes	4461875759_R02C01	0.000474	0.046144	0.689021	0.016787	0.128174	0.058091	0.034854	0.026456
	Cherkes	4461875759_R02C02	0.779783	0.062862	0.008231	0.067983	0.065346	0.015795			Cherkes	4461875759_R02C02	0.01295	0.063302	0.771789	0.005775	0.06419	0.044842	0.037152			Cherkes	4461875759_R02C02	0.010182	0.025394	0.758772	0.003737	0.060612	0.067924	0.031794	0.041585
	Cherkes	4461875773_R01C01	0.739686	0.061414	0.016947	0.112202	0.060769	0.008983			Cherkes	4461875773_R01C01	0.009077	0.105768	0.731621	0.014979	0.058929	0.029139	0.050488			Cherkes	4461875773_R01C01	0.00785	0.059553	0.712188	0.011746	0.097146	0.046832	0.044186	0.020499
	Cherkes	4461875773_R01C02	0.74481	0.041548	0.007385	0.117818	0.055017	0.033423			Cherkes	4461875773_R01C02	0.033075	0.110484	0.737217	0.004926	0.052957	0.014446	0.046895			Cherkes	4461875773_R01C02	0.031233	0.050847	0.719418	0.001791	0.103047	0.04533	0.040334	0.008001
	Cherkes	4461875773_R02C01	0.745398	0.046476	0.016892	0.125647	0.059407	0.006181			Cherkes	4461875773_R02C01	0.003631	0.122455	0.737926	0.014889	0.058572	0.035772	0.026754			Cherkes	4461875773_R02C01	0.003104	0.054748	0.719847	0.011684	0.114475	0.047293	0.019176	0.029674
	Cherkes	4461875773_R02C02	0.724972	0.032817	0.045365	0.111712	0.081522	0.003612			Cherkes	4461875773_R02C02	0.004127	0.103568	0.717355	0.043067	0.078665	1e-05	0.053208			Cherkes	4461875773_R02C02	0.00013	0.014322	0.70696	0.041524	0.101967	0.086386	0.048701	1e-05
	Cherkes	4461875774_R01C01	0.762253	0.033998	0.024376	0.114555	0.039761	0.025057			Cherkes	4461875774_R01C01	0.022511	0.113383	0.755035	0.022413	0.038561	0.034492	0.013606			Cherkes	4461875774_R01C01	0.022116	0.0562	0.735924	0.019428	0.104918	0.027089	0.006351	0.027974
	Cherkes	4461875774_R01C02	0.748358	0.028751	0.023577	0.094864	0.053338	0.051112			Cherkes	4461875774_R01C02	0.051001	0.090641	0.741592	0.021584	0.051654	0.014388	0.029141			Cherkes	4461875774_R01C02	0.049318	0.05125	0.723562	0.018953	0.083209	0.042872	0.022112	0.008724
	Cherkes	4461875774_R02C01	0.747196	0.038484	0.020396	0.119785	0.030628	0.043511			Cherkes	4461875774_R02C01	0.040676	0.118442	0.739896	0.018501	0.030085	0.036877	0.015523			Cherkes	4461875774_R02C01	0.039355	0.048154	0.722338	0.015728	0.111395	0.0232	0.008673	0.031156
	Cherkes	4461875774_R02C02	0.713075	0.001456	0.021226	0.153175	0.069468	0.041599			Cherkes	4461875774_R02C02	0.03792	0.153032	0.706775	0.018951	0.069207	0.014104	1e-05			Cherkes	4461875774_R02C02	0.033905	0.039002	0.690581	0.016291	0.146309	0.065418	1e-05	0.008485
	Cherkes	4461875775_R01C01	0.729752	0.057221	0.014826	0.115936	0.078818	0.003448			Cherkes	4461875775_R01C01	0.002428	0.106935	0.721446	0.012619	0.077258	0.020101	0.059213			Cherkes	4461875775_R01C01	0.000364	0.063803	0.70189	0.009315	0.097549	0.064523	0.051972	0.010583
	Cherkes	4461875775_R01C02	0.726332	0.057259	0.012328	0.13385	0.065127	0.005104			Cherkes	4461875775_R01C02	0.003745	0.129277	0.718434	0.010401	0.06374	0.03653	0.037875			Cherkes	4461875775_R01C02	0.002862	0.044423	0.702363	0.008027	0.123028	0.056749	0.031918	0.03063
	Cherkes	4461875775_R02C01	0.712235	0.046445	0.025928	0.124544	0.07607	0.014779			Cherkes	4461875775_R02C01	0.013347	0.119744	0.705142	0.023887	0.074571	0.030194	0.033115			Cherkes	4461875775_R02C01	0.011126	0.047721	0.688581	0.02126	0.112805	0.067747	0.027894	0.022866
	Cherkes	4461875775_R02C02	0.742998	0.040956	0.023466	0.130083	0.055181	0.007314			Cherkes	4461875775_R02C02	0.005324	0.127577	0.73634	0.021686	0.053613	0.036941	0.01852			Cherkes	4461875775_R02C02	0.002011	0.026285	0.723267	0.019677	0.123858	0.056953	0.013745	0.034203
	Cherkes	4461875776_R01C01	0.721102	0.046027	0.018269	0.093021	0.085811	0.03577			Cherkes	4461875776_R01C01	0.034982	0.087464	0.713871	0.016344	0.084206	0.023243	0.039889			Cherkes	4461875776_R01C01	0.032578	0.044055	0.697924	0.014042	0.081546	0.078304	0.034021	0.017529
	Cherkes	4461875776_R01C02	0.739767	0.069915	0.030213	0.115239	0.025513	0.019351			Cherkes	4461875776_R01C02	0.017671	0.107557	0.731676	0.027845	0.023565	0.040827	0.050859			Cherkes	4461875776_R01C02	0.014978	0.015516	0.720552	0.026217	0.10534	0.030999	0.047659	0.038738
	Cherkes	4461875776_R02C01	0.751976	0.032353	0.01853	0.119086	0.061028	0.017026			Cherkes	4461875776_R02C01	0.016074	0.117367	0.744959	0.016453	0.059539	0.027511	0.018097			Cherkes	4461875776_R02C01	0.013902	0.036376	0.729754	0.014347	0.112513	0.057802	0.012772	0.022534
	Cherkes	4461875776_R02C02	0.752763	0.045382	0.026324	0.103835	0.064028	0.007668			Cherkes	4461875776_R02C02	0.008331	0.096945	0.744826	0.024214	0.061991	0.012688	0.051004			Cherkes	4461875776_R02C02	0.008044	0.06641	0.724378	0.02102	0.087349	0.04616	0.042776	0.003862
	Cherkes	4461875795_R01C01	0.759124	0.040793	0.023823	0.087171	0.061194	0.027895			Cherkes	4461875795_R01C01	0.029682	0.081046	0.751382	0.021702	0.05912	0.007566	0.049503			Cherkes	4461875795_R01C01	0.027926	0.035151	0.736505	0.019254	0.076354	0.057869	0.044042	0.0029
	Cherkes	4461875795_R01C02	0.731814	0.032026	0.020593	0.140804	0.054648	0.020116			Cherkes	4461875795_R01C02	0.019409	0.139232	0.724862	0.018978	0.053663	0.025118	0.018738			Cherkes	4461875795_R01C02	0.018968	0.046219	0.708012	0.016497	0.132256	0.045454	0.012935	0.019659
	Cherkes	4461875795_R02C01	0.722708	0.056558	0.010866	0.110442	0.072847	0.02658			Cherkes	4461875795_R02C01	0.026242	0.10398	0.715188	0.008834	0.070821	0.027919	0.047015			Cherkes	4461875795_R02C01	0.024957	0.056067	0.696772	0.00564	0.096052	0.059319	0.040023	0.02117
	Cherkes	4461875795_R02C02	0.764608	0.051197	0.008077	0.096365	0.050079	0.029675			Cherkes	4461875795_R02C02	0.028621	0.093287	0.757016	0.006099	0.048667	0.036806	0.029504			Cherkes	4461875795_R02C02	0.02594	0.004575	0.747552	0.005551	0.093932	0.06091	0.025455	0.036084
	Cherkes	4461875834_R01C01	0.737652	0.055703	0.009034	0.121512	0.052624	0.023475			Cherkes	4461875834_R01C01	0.023888	0.113244	0.729557	0.00715	0.050952	0.015198	0.060012			Cherkes	4461875834_R01C01	0.021716	0.032563	0.715176	0.004871	0.108962	0.051349	0.054585	0.010778
	Cherkes	4461875834_R01C02	0.74144	0.048432	0.017258	0.103058	0.014085	0.075728			Cherkes	4461875834_R01C02	0.074743	0.096468	0.733403	0.014875	0.012695	0.021134	0.046682			Cherkes	4461875834_R01C02	0.07212	0.030129	0.718527	0.012747	0.092418	0.013944	0.042228	0.017886
	Cherkes	4461875834_R02C01	0.772377	0.061466	0.018423	0.113429	0.033473	0.000833			Cherkes	4461875834_R02C01	1e-05	0.111657	0.764994	0.01614	0.030701	0.057073	0.019424			Cherkes	4461875834_R02C01	1e-05	1e-05	0.756314	0.013735	0.112643	0.044468	0.016039	0.056781
	Cherkes	4461875834_R02C02	0.766918	0.059403	1e-05	0.094207	0.037649	0.041813			Cherkes	4461875834_R02C02	0.040146	0.089324	0.759172	1e-05	0.035038	0.038742	0.037568			Cherkes	4461875834_R02C02	0.03813	0.049065	0.741676	1e-05	0.082207	0.027321	0.031125	0.030467
	Karachay	4461875836_R01C02	0.774627	0.028331	0.042958	0.075735	0.041722	0.036626			Karachay	4461875836_R01C02	0.03581	0.073347	0.767926	0.040659	0.039775	0.023608	0.018876			Karachay	4461875836_R01C02	0.031883	0.02148	0.754946	0.038555	0.071212	0.046313	0.013146	0.022465
	Karachay	4461875836_R02C02	0.797204	0.050551	0.005098	0.064691	0.078432	0.004024			Karachay	4461875836_R02C02	0.003451	0.06166	0.789097	0.002987	0.076725	0.032765	0.033316			Karachay	4461875836_R02C02	0.002802	0.071873	0.767528	1e-05	0.050807	0.057841	0.02601	0.023128
	Karachay	4461875840_R01C01	0.751549	0.037359	0.023726	0.091998	0.055607	0.039761			Karachay	4461875840_R01C01	0.040032	0.086633	0.743979	0.021496	0.053855	0.013483	0.040522			Karachay	4461875840_R01C01	0.038193	0.050144	0.726068	0.01856	0.079382	0.045997	0.034606	0.00705
	Karachay	4461875840_R01C02	0.785306	0.051566	0.016101	0.094767	0.023593	0.028667			Karachay	4461875840_R01C02	0.027887	0.089837	0.777232	0.014057	0.022807	0.026742	0.041437			Karachay	4461875840_R01C02	0.026783	0.046136	0.759726	0.011296	0.083143	0.016523	0.034917	0.021476
	Karachay	4461875840_R02C02	0.777873	0.021728	0.019938	0.045282	0.094946	0.040233			Karachay	4461875840_R02C02	0.039018	0.04369	0.77132	0.017748	0.093339	0.019818	0.015067			Karachay	4461875840_R02C02	0.03727	0.04173	0.755322	0.015504	0.038197	0.087655	0.010251	0.01407
	Karachay	4461875843_R01C01	0.774132	0.034177	0.009729	0.081411	0.063873	0.036678			Karachay	4461875843_R01C01	0.037095	0.076602	0.766488	0.007629	0.06238	0.009951	0.039856			Karachay	4461875843_R01C01	0.035851	0.05216	0.7478	0.004784	0.069502	0.05324	0.033615	0.003049
	Karachay	4461875843_R01C02	0.766048	0.044371	0.035197	0.078366	0.060957	0.01506			Karachay	4461875843_R01C02	0.013192	0.074242	0.758814	0.032824	0.059218	0.032082	0.02963			Karachay	4461875843_R01C02	0.009603	0.022739	0.746065	0.030926	0.071982	0.064816	0.024657	0.029212
	Karachay	4461875843_R02C01	0.812075	0.059633	0.01464	0.039141	0.034571	0.039939			Karachay	4461875843_R02C01	0.040182	0.034942	0.803809	0.012524	0.032782	0.033918	0.041843			Karachay	4461875843_R02C01	0.040374	0.033071	0.788726	0.010464	0.03089	0.030699	0.036206	0.02957
	Karachay	4461875871_R01C01	0.780526	0.040027	0.034961	0.048309	0.094157	0.00202			Karachay	4461875871_R01C01	0.000746	0.044985	0.773021	0.032792	0.092892	0.023628	0.031936			Karachay	4461875871_R01C01	1e-05	0.045265	0.756593	0.029641	0.039019	0.086012	0.025662	0.017798
	Karachay	4461875871_R02C01	0.760937	0.038083	0.023405	0.091877	0.055117	0.03058			Karachay	4461875871_R02C01	0.028982	0.087249	0.753667	0.021018	0.053429	0.0243	0.031354			Karachay	4461875871_R02C01	0.028783	0.066066	0.733452	0.018251	0.076748	0.036551	0.02407	0.016079
	Karachay	4461875871_R02C02	0.759313	0.045508	0.010532	0.082774	0.052998	0.048876			Karachay	4461875871_R02C02	0.047666	0.07869	0.751753	0.008347	0.05197	0.027869	0.033706			Karachay	4461875871_R02C02	0.048271	0.062546	0.73145	0.00548	0.069799	0.036258	0.02594	0.020255
	Karachay	4461875872_R01C01	0.747468	0.054258	0.001916	0.085626	0.092011	0.018721			Karachay	4461875872_R01C01	0.016628	0.08281	0.739765	1e-05	0.091614	0.039226	0.029947			Karachay	4461875872_R01C01	0.013192	0.03212	0.7262	1e-05	0.078659	0.090602	0.024495	0.034722
	Karachay	4461875872_R01C02	0.78001	0.036638	0.016411	0.075546	0.049215	0.042181			Karachay	4461875872_R01C02	0.042005	0.071322	0.772502	0.014119	0.047824	0.017547	0.034681			Karachay	4461875872_R01C02	0.037723	0.004758	0.762742	0.012641	0.07153	0.06167	0.031521	0.017414
	Karachay	4461875872_R02C02	0.709308	0.065588	0.009801	0.132244	0.068562	0.014497			Karachay	4461875872_R02C02	0.013367	0.125769	0.701748	0.007829	0.066745	0.039381	0.045161			Karachay	4461875872_R02C02	0.011992	0.056056	0.683929	0.004873	0.117599	0.055577	0.037431	0.032543
	Karachay	4475687180_R02C02	0.801824	0.069191	0.017053	0.048228	0.0336	0.030104			Karachay	4475687180_R02C02	0.029281	0.043016	0.793586	0.014836	0.031693	0.043376	0.044211			Karachay	4475687180_R02C02	0.028084	0.056741	0.774293	0.011633	0.034877	0.021082	0.037108	0.036182
	Karachay	4475687192_R01C01	0.776572	0.031651	0.015249	0.092368	0.072202	0.011958			Karachay	4475687192_R01C01	0.011732	0.090563	0.768854	0.013455	0.070853	0.019429	0.025113			Karachay	4475687192_R01C01	0.010321	0.048778	0.751426	0.010829	0.083692	0.062658	0.01844	0.013856
	Karachay	4475687192_R02C02	0.749097	0.010372	0.024743	0.118412	0.044378	0.052999			Karachay	4475687192_R02C02	0.05129	0.113222	0.741632	0.02156	0.042589	1e-05	0.029698			Karachay	4475687192_R02C02	0.048282	0.006018	0.731808	0.020465	0.112955	0.054443	0.026021	1e-05
	Karachay	4475687243_R01C01	0.771673	0.054292	0.035879	0.079585	0.040231	0.018341			Karachay	4475687243_R01C01	0.019751	0.072799	0.762638	0.033924	0.038205	0.013862	0.058821			Karachay	4475687243_R01C01	0.018474	0.054345	0.74384	0.030499	0.064683	0.028886	0.051513	0.00776
	Karachay	4475687243_R01C02	0.772384	0.061274	0.022791	0.085681	0.057859	1e-05			Karachay	4475687243_R01C02	1e-05	0.082778	0.764409	0.020675	0.055631	0.044813	0.031684			Karachay	4475687243_R01C02	1e-05	0.0337	0.750027	0.018189	0.078088	0.053041	0.026363	0.040582
	Karachay	4475687243_R02C02	0.497514	0.054469	0.024411	0.076969	0.267778	0.07886			Karachay	4475687243_R02C02	0.076423	0.075392	0.492307	0.023198	0.266673	0.051112	0.014895			Karachay	4475687243_R02C02	0.068629	0.045711	0.479516	0.0216	0.070847	0.257244	0.00902	0.047433
	Karachay	4475687244_R01C01	0.789523	0.03981	0.02337	0.078437	0.042537	0.026323			Karachay	4475687244_R01C01	0.025045	0.074565	0.782292	0.021193	0.040805	0.027379	0.028722			Karachay	4475687244_R01C01	0.023395	0.076001	0.759488	0.018835	0.063275	0.021734	0.020762	0.01651
	Karachay	4475687244_R02C02	0.754548	0.033267	0.007709	0.10559	0.087842	0.011044			Karachay	4475687244_R02C02	0.009425	0.103602	0.747852	0.005678	0.086205	0.030724	0.016513			Karachay	4475687244_R02C02	0.004669	0.011468	0.737528	0.003801	0.103133	0.097516	0.012365	0.02952
	Karachay	4475687245_R01C01	0.782371	0.058276	0.018581	0.051819	0.029969	0.058984			Karachay	4475687245_R01C01	0.057635	0.049107	0.774452	0.016787	0.029162	0.041072	0.031785			Karachay	4475687245_R01C01	0.056468	0.027455	0.760299	0.014688	0.045951	0.030681	0.026957	0.037501
	Karachay	4475687245_R01C02	0.788964	0.042686	0.026597	0.07104	0.061824	0.008889			Karachay	4475687245_R01C02	0.007537	0.068261	0.781291	0.02434	0.059689	0.032893	0.02599			Karachay	4475687245_R01C02	0.006043	0.048962	0.763793	0.021426	0.061669	0.052389	0.018628	0.027091
	Karachay	4475687245_R02C01	0.739997	0.03369	0.041179	0.094229	0.04729	0.043615			Karachay	4475687245_R02C01	0.039698	0.094494	0.73351	0.039237	0.047569	0.041264	0.004228			Karachay	4475687245_R02C01	0.039603	0.054685	0.714027	0.036027	0.086822	0.035222	1e-05	0.033604
	Karachay	4475687276_R01C01	0.800071	0.051511	0.035423	0.044099	0.013467	0.055428			Karachay	4475687276_R01C01	0.056319	0.040601	0.791851	0.033624	0.011973	0.025541	0.040092			Karachay	4475687276_R01C01	0.054711	0.050069	0.772629	0.030425	0.033794	0.005584	0.033736	0.019055
	Karachay	4475687276_R02C02	0.784822	0.072868	0.022648	0.051901	0.067751	1e-05			Karachay	4475687276_R02C02	1e-05	0.047693	0.776289	0.020315	0.065296	0.047784	0.042612			Karachay	4475687276_R02C02	1e-05	0.052484	0.759097	0.01758	0.039982	0.054709	0.035669	0.040469
	Megrel	4461875340_R01C01	0.933133	0.00138	0.023804	1e-05	1e-05	0.041663			Megrel	4461875340_R01C01	0.038779	1e-05	0.923396	0.019545	1e-05	1e-05	0.01825			Megrel	4461875340_R01C01	0.045064	0.006705	0.912541	0.020684	1e-05	1e-05	0.014976	1e-05
	Megrel	4461875340_R01C02	0.918989	0.020468	0.010831	0.030049	0.011027	0.008636			Megrel	4461875340_R01C02	0.008188	0.029915	0.910829	0.008647	0.009936	0.013711	0.018774			Megrel	4461875340_R01C02	0.007999	0.002627	0.900695	0.006797	0.030397	0.02422	0.015019	0.012246
	Megrel	4461875340_R02C01	0.90447	1e-05	0.0277	0.028589	0.039221	1e-05			Megrel	4461875340_R02C01	1e-05	0.031029	0.897082	0.025968	0.038217	0.00464	0.003054			Megrel	4461875340_R02C01	1e-05	0.022775	0.883053	0.023489	0.028111	0.042272	1e-05	0.00028
	Megrel	4461875340_R02C02	0.893235	0.004474	0.011283	0.034932	0.019199	0.036876			Megrel	4461875340_R02C02	0.036653	0.03344	0.885548	0.008657	0.017391	1e-05	0.018302			Megrel	4461875340_R02C02	0.035318	0.046484	0.866794	0.005423	0.025994	0.009831	0.010146	1e-05
	Megrel	4461875341_R01C01	0.931584	0.0329	1e-05	0.002346	0.025564	0.007596			Megrel	4461875341_R01C01	0.006786	1e-05	0.922096	1e-05	0.024203	0.004484	0.042411			Megrel	4461875341_R01C01	0.005215	0.002274	0.912418	1e-05	1e-05	0.03751	0.038286	0.004278
	Megrel	4461875341_R01C02	0.92985	0.013914	0.010832	0.000887	1e-05	0.044507			Megrel	4461875341_R01C02	0.042315	1e-05	0.918264	0.005349	1e-05	1e-05	0.034043			Megrel	4461875341_R01C02	0.050551	0.001096	0.90913	0.008004	1e-05	1e-05	0.031189	1e-05
	Megrel	4461875341_R02C01	0.851571	0.054183	0.006286	0.061482	0.021899	0.00458			Megrel	4461875341_R02C01	0.004832	0.052356	0.843008	0.003218	0.018986	0.018297	0.059303			Megrel	4461875341_R02C01	0.004115	0.035309	0.827169	0.000493	0.047482	0.018359	0.053436	0.013639
	Megrel	4461875341_R02C02	0.932672	0.005287	0.012354	1e-05	0.031063	0.018615			Megrel	4461875341_R02C02	0.016507	1e-05	0.921836	0.007552	0.029523	1e-05	0.024562			Megrel	4461875341_R02C02	0.012951	1.7e-05	0.912395	0.005537	1e-05	0.047469	0.021612	1e-05
	Megrel	4461875345_R01C01	0.92711	0.032513	0.014257	1e-05	0.016671	0.009439			Megrel	4461875345_R01C01	0.009167	1e-05	0.918354	0.011892	0.01534	0.022189	0.023049			Megrel	4461875345_R01C01	0.010386	0.02304	0.90238	0.00981	1e-05	0.018902	0.017486	0.017987
	Megrel	4461875345_R01C02	0.941124	0.017711	0.013365	1e-05	0.001061	0.026728			Megrel	4461875345_R01C02	0.026906	1e-05	0.933635	0.011271	0.000542	0.011833	0.015803			Megrel	4461875345_R01C02	0.024533	0.047636	0.908933	0.00791	1e-05	1e-05	0.008233	0.002735
	Megrel	4461875345_R02C01	0.91573	1e-05	0.03686	0.016583	0.007455	0.023362			Megrel	4461875345_R02C01	0.022675	0.018858	0.908632	0.034896	0.006479	0.008451	1e-05			Megrel	4461875345_R02C01	0.020667	0.023198	0.893092	0.031994	0.015292	0.011347	1e-05	0.004401
	Megrel	4461875345_R02C02	0.905858	1e-05	0.018991	0.035799	0.021417	0.017925			Megrel	4461875345_R02C02	0.02029	0.039786	0.899512	0.018663	0.021729	1e-05	1e-05			Megrel	4461875345_R02C02	0.016959	0.031326	0.882536	0.014293	0.033586	0.021281	1e-05	1e-05
	Megrel	4461875346_R01C01	0.934001	0.03144	0.006864	1e-05	0.000948	0.026737			Megrel	4461875346_R01C01	0.024715	1e-05	0.926091	0.004303	1e-05	0.032146	0.012725			Megrel	4461875346_R01C01	0.022666	1e-05	0.916277	0.002557	3.8e-05	0.015643	0.00939	0.033419
	Megrel	4461875346_R01C02	0.920079	0.009402	0.006234	0.024072	1e-05	0.040204			Megrel	4461875346_R01C02	0.037167	0.02689	0.911134	0.003012	1e-05	0.021778	1e-05			Megrel	4461875346_R01C02	0.037907	0.023311	0.896426	0.001801	0.02301	1e-05	1e-05	0.017526
	Megrel	4461875346_R02C01	0.915677	0.007195	0.044231	1e-05	0.015922	0.016966			Megrel	4461875346_R02C01	0.014289	0.001212	0.908458	0.041307	0.014323	0.020402	1e-05			Megrel	4461875346_R02C01	0.00995	1.6e-05	0.898108	0.039258	0.001649	0.031368	1e-05	0.019641
	Megrel	4461875346_R02C02	0.868616	0.002304	0.028613	0.072158	0.022214	0.006096			Megrel	4461875346_R02C02	0.00522	0.072227	0.861477	0.026132	0.020357	0.007839	0.006748			Megrel	4461875346_R02C02	0.003682	0.011976	0.849742	0.024206	0.071045	0.03064	0.002648	0.006061
	Megrel	4461875347_R01C01	0.931497	0.003881	0.039777	0.00051	1e-05	0.024325			Megrel	4461875347_R01C01	0.020507	0.002795	0.923477	0.037015	1e-05	0.016187	1e-05			Megrel	4461875347_R01C01	0.024488	0.006146	0.913809	0.038405	0.000829	0.000953	1e-05	0.015359
	Megrel	4461875347_R01C02	0.924208	1e-05	0.010478	0.018478	0.003216	0.04361			Megrel	4461875347_R01C02	0.041342	0.015963	0.916131	0.006524	0.001352	1e-05	0.018679			Megrel	4461875347_R01C02	0.040067	0.020782	0.901308	0.004317	0.01348	0.006746	0.01329	1e-05
	Megrel	4461875347_R02C01	0.915182	0.028233	0.023127	0.018089	0.011011	0.004358			Megrel	4461875347_R02C01	0.002569	0.020001	0.90763	0.020759	0.009254	0.037565	0.002223			Megrel	4461875347_R02C01	8.7e-05	0.018753	0.893824	0.018201	0.017497	0.017412	1e-05	0.034215
	Megrel	4461875347_R02C02	0.849656	0.031227	0.025461	0.081349	0.012296	1e-05			Megrel	4461875347_R02C02	1e-05	0.082617	0.841851	0.023656	0.010112	0.034162	0.007593			Megrel	4461875347_R02C02	1e-05	0.014842	0.829704	0.022165	0.081073	0.016622	0.002847	0.032737
	Megrel	4461875357_R01C01	0.935014	0.019701	0.017466	1e-05	0.009415	0.018393			Megrel	4461875357_R01C01	0.018648	1e-05	0.927119	0.015195	0.008262	0.012954	0.017813			Megrel	4461875357_R01C01	0.017748	0.003961	0.916251	0.014171	1e-05	0.021466	0.014589	0.011805
	Megrel	4461875357_R01C02	0.922716	0.005986	0.019998	1e-05	0.025298	0.025992			Megrel	4461875357_R01C02	0.026833	1e-05	0.914802	0.017468	0.023802	1e-05	0.017075			Megrel	4461875357_R01C02	0.024018	1e-05	0.905322	0.015714	1e-05	0.040606	0.014309	1e-05
	Megrel	4461875357_R02C01	0.928714	0.026531	0.02538	0.000626	0.018739	1e-05			Megrel	4461875357_R02C01	1e-05	0.003295	0.920232	0.020602	0.015156	0.040696	1e-05			Megrel	4461875357_R02C01	1e-05	0.028477	0.903272	0.017567	1.8e-05	0.015637	1e-05	0.035009
	Megrel	4461875357_R02C02	0.919739	0.028813	0.01491	0.016221	0.017602	0.002714			Megrel	4461875357_R02C02	0.002104	0.014884	0.911551	0.012414	0.015457	0.021626	0.021964			Megrel	4461875357_R02C02	0.00279	0.040996	0.893938	0.009645	0.009539	0.011873	0.015434	0.015786
	Megrel	4461875358_R01C01	0.934574	0.021552	0.008344	1e-05	0.01279	0.022729			Megrel	4461875358_R01C01	0.019928	1e-05	0.927599	0.005782	0.012146	0.029325	0.005209			Megrel	4461875358_R01C01	0.015522	1e-05	0.918165	0.004051	1e-05	0.029886	0.002394	0.029963
	Megrel	4461875358_R01C02	0.920968	0.010192	0.024532	0.021364	0.016122	0.006822			Megrel	4461875358_R01C02	0.005232	0.022576	0.913737	0.021991	0.014388	0.018931	0.003145			Megrel	4461875358_R01C02	0.003658	0.012593	0.901371	0.020043	0.021278	0.024423	1e-05	0.016624
	Megrel	4461875358_R02C01	0.659631	0.03328	0.026854	0.194736	0.047546	0.037953			Megrel	4461875358_R02C01	0.036664	0.193611	0.653226	0.025782	0.046552	0.032486	0.011679			Megrel	4461875358_R02C01	0.035175	0.033389	0.638959	0.023755	0.188828	0.044554	0.006896	0.028444
	Megrel	4461875358_R02C02	0.926471	0.011846	0.011689	1e-05	0.030748	0.019235			Megrel	4461875358_R02C02	0.018404	1e-05	0.917173	0.009398	0.030171	0.000357	0.024486			Megrel	4461875358_R02C02	0.017813	0.011202	0.904162	0.00699	1e-05	0.039578	0.020235	1e-05
	Megrel	4461875363_R01C01	0.925461	0.024111	0.039286	1e-05	0.004039	0.007093			Megrel	4461875363_R01C01	0.003898	1e-05	0.918715	0.036294	0.002061	0.039012	1e-05			Megrel	4461875363_R01C01	1e-05	1e-05	0.908565	0.034665	1e-05	0.018439	1e-05	0.038292
	Megrel	4461875363_R01C02	0.917159	0.008378	1e-05	0.011936	0.016151	0.046366			Megrel	4461875363_R01C02	0.043696	0.014459	0.909219	1e-05	0.01352	0.019086	1e-05			Megrel	4461875363_R01C02	0.042823	0.003698	0.898158	1e-05	0.013937	0.023408	1e-05	0.017956
	Megrel	4461875363_R02C01	0.906302	0.017394	0.02283	0.027247	0.026217	1e-05			Megrel	4461875363_R02C01	1e-05	0.022768	0.897964	0.020281	0.023067	0.000845	0.035065			Megrel	4461875363_R02C01	1e-05	0.009061	0.886284	0.018138	0.022286	0.033137	0.031073	1e-05
	Megrel	4461875363_R02C02	0.705111	0.074513	0.011398	0.121977	0.086991	1e-05			Megrel	4461875363_R02C02	0.000334	0.114818	0.6968	0.009649	0.085114	0.035847	0.057437			Megrel	4461875363_R02C02	1e-05	0.038957	0.682646	0.006918	0.109191	0.079621	0.051106	0.031551
	Megrel	4461875369_R01C01	0.711244	0.063282	0.020063	0.115046	0.090355	1e-05			Megrel	4461875369_R01C01	1e-05	0.110873	0.703927	0.017648	0.08708	0.048169	0.032294			Megrel	4461875369_R01C01	1e-05	0.044801	0.68842	0.014741	0.104522	0.078938	0.025588	0.04298
	Megrel	4461875369_R01C02	0.914274	0.024967	0.007238	0.015442	0.029563	0.008516			Megrel	4461875369_R01C02	0.008116	0.013071	0.905984	0.004725	0.027505	0.012962	0.027636			Megrel	4461875369_R01C02	0.004396	1e-05	0.895337	0.00269	0.014701	0.046065	0.024015	0.012787
	Megrel	4461875369_R02C01	0.935571	0.025155	0.013554	1e-05	1e-05	0.0257			Megrel	4461875369_R02C01	0.021671	0.000883	0.928509	0.011279	1e-05	0.036994	0.000654			Megrel	4461875369_R02C01	0.029427	1e-05	0.919656	0.013201	0.001	1e-05	1e-05	0.036687
	Megrel	4461875369_R02C02	0.933828	0.029342	0.006954	0.006422	1e-05	0.023443			Megrel	4461875369_R02C02	0.022127	0.005843	0.925643	0.005078	1e-05	0.019537	0.021763			Megrel	4461875369_R02C02	0.024374	4.6e-05	0.915909	0.005344	0.006881	0.010246	0.018101	0.019098
	Kabardin	4461875240_R01C01	0.723333	0.041562	0.023823	0.108503	0.068939	0.03384			Kabardin	4461875240_R01C01	0.034014	0.102734	0.716081	0.022149	0.067288	0.015881	0.041853			Kabardin	4461875240_R01C01	0.030335	0.031239	0.702045	0.020076	0.098879	0.068711	0.03615	0.012565
	Kabardin	4461875240_R01C02	0.730602	0.075962	0.017429	0.107657	0.041935	0.026415			Kabardin	4461875240_R01C02	0.02501	0.09815	0.722288	0.014865	0.039901	0.037335	0.062451			Kabardin	4461875240_R01C02	0.022767	0.033763	0.708049	0.012673	0.093436	0.039732	0.05732	0.03226
	Kabardin	4461875240_R02C01	0.716349	0.029122	0.000124	0.127212	0.091202	0.035991			Kabardin	4461875240_R02C01	0.034554	0.121391	0.709932	1e-05	0.08852	0.014101	0.031492			Kabardin	4461875240_R02C01	0.031747	0.046559	0.69396	1e-05	0.114231	0.080252	0.025738	0.007503
	Kabardin	4461875240_R02C02	0.758441	0.036568	0.041326	0.099901	0.032936	0.030827			Kabardin	4461875240_R02C02	0.031981	0.092155	0.750979	0.03926	0.030603	0.003551	0.051471			Kabardin	4461875240_R02C02	0.030698	0.055949	0.731784	0.035558	0.083491	0.018729	0.043781	1e-05
	Kabardin	4461875250_R01C01	0.704004	0.022231	0.023075	0.141526	0.06943	0.039734			Kabardin	4461875250_R01C01	0.040242	0.136187	0.696981	0.020966	0.067716	0.002238	0.03567			Kabardin	4461875250_R01C01	0.036846	0.039596	0.681291	0.018251	0.129997	0.063639	0.03037	1e-05
	Kabardin	4461875250_R01C02	0.723565	0.032266	0.02679	0.137844	0.036516	0.04302			Kabardin	4461875250_R01C02	0.042245	0.133903	0.716311	0.025015	0.035573	0.016195	0.030757			Kabardin	4461875250_R01C02	0.042695	0.059952	0.696717	0.022002	0.125293	0.021446	0.023103	0.008791
	Kabardin	4461875250_R02C01	0.753045	0.030434	0.023868	0.119905	0.034324	0.038423			Kabardin	4461875250_R02C01	0.037305	0.118252	0.745852	0.021978	0.033539	0.02446	0.018615			Kabardin	4461875250_R02C01	0.034623	0.009892	0.735445	0.020778	0.117565	0.043534	0.014835	0.023328
	Kabardin	4461875250_R02C02	0.737296	0.066387	0.027571	0.131323	0.019892	0.017531			Kabardin	4461875250_R02C02	0.017584	0.123782	0.728981	0.025577	0.018648	0.028241	0.057187			Kabardin	4461875250_R02C02	0.015812	0.035855	0.713909	0.023224	0.118521	0.017175	0.051175	0.024329
	Kabardin	4461875303_R01C01	0.715398	0.048268	0.017009	0.123462	0.05393	0.041933			Kabardin	4461875303_R01C01	0.039027	0.118485	0.708054	0.014845	0.053084	0.03347	0.033035			Kabardin	4461875303_R01C01	0.037447	0.053358	0.690077	0.012319	0.110381	0.042165	0.026273	0.027981
	Kabardin	4461875303_R01C02	0.775708	0.050316	0.032585	0.081418	0.042557	0.017416			Kabardin	4461875303_R01C02	0.01663	0.077954	0.767838	0.030697	0.04118	0.031844	0.033857			Kabardin	4461875303_R01C02	0.016027	0.063574	0.747209	0.027005	0.068793	0.026974	0.025763	0.024654
	Kabardin	4461875303_R02C01	0.762128	0.060104	0.002381	0.095086	0.072411	0.007889			Kabardin	4461875303_R02C01	0.006622	0.090587	0.754366	0.000326	0.070553	0.040853	0.036693			Kabardin	4461875303_R02C01	0.005401	0.066441	0.73468	1e-05	0.080244	0.053408	0.027747	0.032069
	Kabardin	4461875303_R02C02	0.754664	0.058637	0.014744	0.092526	0.066556	0.012873			Kabardin	4461875303_R02C02	0.011296	0.089333	0.746803	0.012713	0.065169	0.043439	0.031247			Kabardin	4461875303_R02C02	0.010155	0.051297	0.729291	0.009982	0.081981	0.055834	0.024656	0.036805
	Kabardin	4461875307_R01C01	0.745571	0.037139	0.019844	0.117691	0.055291	0.024465			Kabardin	4461875307_R01C01	0.022445	0.112461	0.738254	0.017524	0.054064	0.021469	0.033784			Kabardin	4461875307_R01C01	0.01966	0.006839	0.728482	0.01679	0.112491	0.064815	0.030014	0.020908
	Kabardin	4461875307_R01C02	0.761474	0.006879	0.030947	0.10065	0.050679	0.04937			Kabardin	4461875307_R01C02	0.046427	0.095104	0.75392	0.027058	0.049393	1e-05	0.028088			Kabardin	4461875307_R01C02	0.042156	1e-05	0.745035	0.025105	0.096033	0.065569	0.026081	1e-05
	Kabardin	4461875307_R02C01	0.761676	0.054312	0.021534	0.09644	0.066027	1e-05			Kabardin	4461875307_R02C01	1e-05	0.093499	0.754232	0.019046	0.063075	0.043291	0.026848			Kabardin	4461875307_R02C01	1e-05	0.067883	0.733315	0.016128	0.083442	0.044897	0.020156	0.03417
	Kabardin	4461875307_R02C02	0.761659	0.006818	0.031047	0.100472	0.05052	0.049485			Kabardin	4461875307_R02C02	0.046533	0.094926	0.754103	0.027151	0.04923	1e-05	0.028046			Kabardin	4461875307_R02C02	0.042315	1e-05	0.745221	0.02522	0.095861	0.065332	0.026032	1e-05
	Kabardin	4461875308_R01C01	0.773497	0.042104	0.027034	0.066562	0.065029	0.025774			Kabardin	4461875308_R01C01	0.024879	0.065379	0.766737	0.025099	0.062897	0.038993	0.016015			Kabardin	4461875308_R01C01	0.026577	0.05395	0.748679	0.022528	0.057681	0.04924	0.009532	0.031812
	Kabardin	4461875308_R01C02	0.746241	0.038074	0.002392	0.109863	0.087297	0.016133			Kabardin	4461875308_R01C02	0.014769	0.106437	0.738925	0.000548	0.086173	0.024333	0.028814			Kabardin	4461875308_R01C02	0.011048	0.024484	0.726483	1e-05	0.103726	0.089847	0.0234	0.021002
	Kabardin	4461875308_R02C01	0.764819	0.037182	0.012674	0.093786	0.046318	0.045221			Kabardin	4461875308_R02C01	0.044848	0.091378	0.75784	0.010878	0.045093	0.026293	0.02367			Kabardin	4461875308_R02C01	0.043385	0.034399	0.742653	0.008742	0.0872	0.04395	0.017768	0.021904
	Kabardin	4461875308_R02C02	0.718632	0.015628	0.007292	0.132805	0.08949	0.036154			Kabardin	4461875308_R02C02	0.036609	0.129768	0.711915	0.005535	0.087721	0.004396	0.024057			Kabardin	4461875308_R02C02	0.033907	0.058267	0.693024	0.002188	0.12106	0.075178	0.016364	1e-05
	Kabardin	4461875325_R01C01	0.719054	0.053052	0.019021	0.128747	0.070262	0.009864			Kabardin	4461875325_R01C01	0.006961	0.125092	0.711649	0.016872	0.069012	0.043127	0.027287			Kabardin	4461875325_R01C01	0.007374	0.045828	0.695563	0.014478	0.118358	0.059312	0.020934	0.038152
	Kabardin	4461875325_R01C02	0.71626	0.029907	0.032726	0.133683	0.076069	0.011355			Kabardin	4461875325_R01C02	0.009825	0.130369	0.709132	0.03085	0.074626	0.019873	0.025324			Kabardin	4461875325_R01C02	0.005576	0.021104	0.697244	0.028941	0.127938	0.080649	0.020649	0.017898
	Kabardin	4461875325_R02C01	0.779553	0.073363	0.000452	0.077761	0.047124	0.021748			Kabardin	4461875325_R02C01	0.020901	0.070347	0.77125	1e-05	0.044719	0.03591	0.056862			Kabardin	4461875325_R02C01	0.019828	0.045632	0.754697	1e-05	0.063801	0.037245	0.050388	0.0284
	Kabardin	4461875325_R02C02	0.739432	0.024992	0.042372	0.109122	0.038453	0.045629			Kabardin	4461875325_R02C02	0.04449	0.105795	0.732306	0.040186	0.037004	0.015289	0.02493			Kabardin	4461875325_R02C02	0.039646	1e-05	0.723138	0.038044	0.106874	0.053618	0.022104	0.016568
	Kabardin	4461875326_R01C01	0.755423	0.042581	0.005433	0.110735	0.037449	0.048379			Kabardin	4461875326_R01C01	0.045352	0.108525	0.748234	0.003401	0.036597	0.039214	0.018678			Kabardin	4461875326_R01C01	0.042466	0.034837	0.732784	0.00097	0.103751	0.036394	0.013799	0.034999
	Kabardin	4461875326_R01C02	0.720591	0.075354	0.019421	0.123589	0.037762	0.023282			Kabardin	4461875326_R01C02	0.020364	0.119686	0.71283	0.017607	0.036315	0.060905	0.032293			Kabardin	4461875326_R01C02	0.018922	0.044223	0.69646	0.015096	0.11337	0.030335	0.026189	0.055406
	Kabardin	4461875326_R02C01	0.763596	0.049081	0.027335	0.0876	0.055344	0.017044			Kabardin	4461875326_R02C01	0.015782	0.083605	0.756149	0.025227	0.053804	0.033136	0.032298			Kabardin	4461875326_R02C01	0.015806	0.059626	0.737175	0.021567	0.074799	0.041066	0.025392	0.024569
	Kabardin	4461875326_R02C02	0.757399	0.036637	0.026105	0.111204	0.019159	0.049496			Kabardin	4461875326_R02C02	0.049267	0.10772	0.749735	0.024362	0.018356	0.017451	0.033108			Kabardin	4461875326_R02C02	0.048075	0.019907	0.737272	0.022529	0.105001	0.022681	0.028741	0.015794
	Kabardin	4461875329_R01C01	0.69759	0.028958	0.008499	0.151925	0.074429	0.038598			Kabardin	4461875329_R01C01	0.038777	0.147305	0.690627	0.006748	0.072903	0.010655	0.032986			Kabardin	4461875329_R01C01	0.036908	0.056614	0.672095	0.003955	0.138875	0.061369	0.027098	0.003087
	Kabardin	4461875329_R01C02	0.739312	0.040218	0.005275	0.146028	0.068583	0.000584			Kabardin	4461875329_R01C02	1e-05	0.142367	0.73211	0.003368	0.066711	0.027034	0.028401			Kabardin	4461875329_R01C02	1e-05	0.023577	0.719742	0.000827	0.13951	0.069735	0.023024	0.023574
	Kabardin	4461875329_R02C01	0.746064	0.087797	0.008475	0.082737	0.071209	0.003719			Kabardin	4461875329_R02C01	0.003048	0.075605	0.737737	0.006697	0.069108	0.051016	0.056788			Kabardin	4461875329_R02C01	0.001666	0.029911	0.724723	0.004898	0.071816	0.068666	0.051159	0.047161
	Kabardin	4461875329_R02C02	0.741721	0.016438	0.019948	0.099953	0.056446	0.065494			Kabardin	4461875329_R02C02	0.065483	0.096509	0.735029	0.018537	0.055293	0.002152	0.026996			Kabardin	4461875329_R02C02	0.062947	0.030754	0.720484	0.016406	0.092265	0.054675	0.022459	1e-05
	Kabardin	4461875330_R01C01	0.769308	0.037473	0.015542	0.096868	0.080799	1e-05			Kabardin	4461875330_R01C01	1e-05	0.092745	0.761686	0.013329	0.078323	0.020325	0.033582			Kabardin	4461875330_R01C01	1e-05	0.013272	0.75126	0.011397	0.092004	0.085925	0.028492	0.017641
	Kabardin	4461875330_R01C02	0.713246	0.018427	0.03792	0.124665	0.049689	0.056054			Kabardin	4461875330_R01C02	0.055701	0.120968	0.706301	0.036	0.048661	0.00532	0.027049			Kabardin	4461875330_R01C02	0.052638	0.032015	0.691867	0.033901	0.116612	0.049263	0.022287	0.001415
	Kabardin	4461875330_R02C01	0.753838	0.047552	0.023437	0.109092	0.040882	0.025199			Kabardin	4461875330_R02C01	0.02377	0.105659	0.746443	0.021387	0.039371	0.035123	0.028247			Kabardin	4461875330_R02C01	0.021744	0.020074	0.734307	0.019456	0.103006	0.044243	0.024045	0.033126
	Kabardin	4461875330_R02C02	0.744563	0.059215	0.019994	0.105786	0.06126	0.009182			Kabardin	4461875330_R02C02	0.007569	0.101125	0.736863	0.01771	0.059815	0.040115	0.036803			Kabardin	4461875330_R02C02	0.006613	0.031773	0.722922	0.015538	0.097229	0.059046	0.030973	0.035906
	Balkar	bal22	0.783019	0.049074	0.024933	0.066546	0.061306	0.015122			Balkar	bal22	0.015295	0.061507	0.775281	0.022709	0.059265	0.024641	0.041303			Balkar	bal22	0.012521	0.025201	0.762117	0.020889	0.058705	0.062535	0.036326	0.021705
	Balkar	bal41	0.769437	0.061599	0.01585	0.083436	0.04384	0.025838			Balkar	bal41	0.0262	0.076577	0.76133	0.013563	0.041955	0.027426	0.052949			Balkar	bal41	0.022752	0.025493	0.747766	0.0113	0.073553	0.046195	0.048013	0.024928
	Balkar	bal42	0.7531	0.061722	0.011263	0.076643	0.060345	0.036926			Balkar	bal42	0.03576	0.072816	0.745933	0.009641	0.058729	0.044327	0.032793			Balkar	bal42	0.032758	0.043398	0.729588	0.007106	0.067008	0.054242	0.026135	0.039765
	Balkar	bal45	0.767374	0.051475	0.015033	0.088081	0.07684	0.001196			Balkar	bal45	1e-05	0.085086	0.760154	0.012777	0.074879	0.040737	0.026357			Balkar	bal45	1e-05	0.022358	0.74815	0.010855	0.083112	0.077394	0.0207	0.037421
	Balkar	bal50	0.772828	0.068491	0.016286	0.091275	1e-05	0.051111			Balkar	bal50	0.04954	0.084978	0.76437	0.013799	1e-05	0.03841	0.048894			Balkar	bal50	0.050021	0.02398	0.750784	0.012914	0.081979	1e-05	0.044773	0.035539
	Balkar	bal64	0.759862	0.005405	0.033216	0.078495	0.072327	0.050695			Balkar	bal64	0.048457	0.074113	0.752911	0.030092	0.070949	1e-05	0.023468			Balkar	bal64	0.044116	0.022846	0.74012	0.028239	0.071404	0.075231	0.018033	1e-05
	Balkar	bal97	0.760047	0.013051	0.023539	0.084784	0.067445	0.051134			Balkar	bal97	0.05047	0.079648	0.752913	0.020477	0.065308	1e-05	0.031174			Balkar	bal97	0.04734	0.040092	0.736692	0.017497	0.073637	0.060274	0.024457	1e-05
	Balkar	bal102	0.752609	0.04168	0.037293	0.109903	0.04048	0.018035			Balkar	bal102	0.018191	0.103623	0.744715	0.03547	0.038898	0.011767	0.047335			Balkar	bal102	0.015901	0.059648	0.72502	0.032451	0.094692	0.027849	0.040512	0.003927
	Balkar	bal124	0.766755	0.020554	0.026587	0.103919	0.03908	0.043106			Balkar	bal124	0.03985	0.104173	0.759843	0.024484	0.038779	0.028211	0.00466			Balkar	bal124	0.036583	1e-05	0.750272	0.022711	0.105661	0.054085	0.001916	0.028762
	Balkar	bal136	0.76062	0.040279	0.02435	0.099998	0.065387	0.009365			Balkar	bal136	0.009859	0.095442	0.752545	0.022542	0.063937	0.013211	0.042464			Balkar	bal136	0.008343	0.038465	0.737381	0.020154	0.089703	0.060773	0.037559	0.007623
	Osetin	4461875418_R01C02	0.788966	0.004966	0.02137	0.102895	1e-05	0.081793			Osetin	4461875418_R01C02	0.077633	0.103376	0.781863	0.018776	1e-05	0.018331	1e-05			Osetin	4461875418_R01C02	0.07695	0.023243	0.767675	0.017832	0.099204	1e-05	1e-05	0.015076
	Osetin	4461875418_R02C02	0.792233	0.048032	0.025462	0.063204	0.046353	0.024716			Osetin	4461875418_R02C02	0.024773	0.059159	0.784521	0.02342	0.04453	0.026649	0.036949			Osetin	4461875418_R02C02	0.021869	0.020178	0.772069	0.02174	0.056913	0.05085	0.032736	0.023645
	Osetin	4461875432_R01C01	0.750781	0.044409	0.010443	0.095436	0.019992	0.07894			Osetin	4461875432_R01C01	0.07654	0.092221	0.744348	0.0084	0.018229	0.041522	0.01874			Osetin	4461875432_R01C01	0.074854	0.033137	0.729132	0.006293	0.087615	0.016809	0.013503	0.038656
	Osetin	4461875432_R01C02	0.791537	0.052681	0.028742	0.064944	0.060365	0.00173			Osetin	4461875432_R01C02	0.001476	0.061139	0.783766	0.026633	0.058467	0.032719	0.0358			Osetin	4461875432_R01C02	1e-05	0.015362	0.772652	0.02467	0.059954	0.066421	0.031152	0.029779
	Osetin	4461875432_R02C01	0.801874	0.06451	0.013509	0.046773	0.058509	0.014824			Osetin	4461875432_R02C01	0.013299	0.047293	0.794446	0.01227	0.056691	0.061885	0.014116			Osetin	4461875432_R02C01	0.014282	0.067912	0.774213	0.009147	0.036925	0.038713	0.00587	0.052937
	Osetin	4461875432_R02C02	0.802281	0.014359	0.040858	0.064334	0.058907	0.019261			Osetin	4461875432_R02C02	0.017476	0.063355	0.795208	0.038679	0.057637	0.013992	0.013652			Osetin	4461875432_R02C02	0.010537	1e-05	0.78644	0.035747	0.064025	0.077462	0.011039	0.014739
	Osetin	4461875434_R01C01	0.788048	0.067971	0.024936	0.066095	0.040304	0.012647			Osetin	4461875434_R01C01	0.010552	0.061146	0.780182	0.022506	0.038255	0.049941	0.037418			Osetin	4461875434_R01C01	0.009175	0.030022	0.765969	0.020599	0.057251	0.038582	0.032534	0.045867
	Osetin	4461875434_R01C02	0.787569	0.054697	0.022408	0.064598	0.063954	0.006774			Osetin	4461875434_R01C02	0.007067	0.057635	0.779775	0.020462	0.061343	0.021618	0.0521			Osetin	4461875434_R01C02	0.004981	0.031444	0.765677	0.018602	0.053724	0.06178	0.046572	0.01722
	Osetin	4461875434_R02C01	0.758813	0.060884	0.030677	0.077375	0.046269	0.025981			Osetin	4461875434_R02C01	0.026872	0.069198	0.750763	0.028894	0.043661	0.022046	0.058566			Osetin	4461875434_R02C01	0.025231	0.073647	0.728402	0.025015	0.058333	0.025531	0.049868	0.013974
	Osetin	4461875434_R02C02	0.776939	0.032283	0.021858	0.088993	0.075437	0.00449			Osetin	4461875434_R02C02	0.003559	0.083413	0.769204	0.019551	0.073569	0.010952	0.039752			Osetin	4461875434_R02C02	0.000369	0.031456	0.754884	0.017493	0.07967	0.075354	0.034615	0.006158
	Osetin	4461875438_R01C01	0.76633	0.028972	0.018948	0.099458	0.042775	0.043517			Osetin	4461875438_R01C01	0.03883	0.100168	0.759657	0.016285	0.043208	0.041842	1e-05			Osetin	4461875438_R01C01	0.035995	0.032867	0.743631	0.013357	0.095043	0.042353	1e-05	0.036744
	Osetin	4461875438_R01C02	0.791801	0.058965	0.026788	0.055344	0.041497	0.025606			Osetin	4461875438_R01C02	0.025643	0.046864	0.782968	0.024856	0.040153	0.012574	0.066943			Osetin	4461875438_R01C02	0.023229	0.027995	0.769094	0.022667	0.04326	0.042584	0.061945	0.009227
	Osetin	4461875438_R02C01	0.785329	0.058396	0.032131	0.062581	0.039879	0.021685			Osetin	4461875438_R02C01	0.022861	0.055454	0.777219	0.03016	0.037468	0.019937	0.056901			Osetin	4461875438_R02C01	0.021083	0.051655	0.759167	0.026945	0.04788	0.029518	0.050347	0.013406
	Osetin	4461875438_R02C02	0.74196	0.052283	0.010164	0.112475	0.037716	0.045402			Osetin	4461875438_R02C02	0.044424	0.108525	0.734339	0.008333	0.036053	0.035928	0.032398			Osetin	4461875438_R02C02	0.043608	0.045153	0.717761	0.005702	0.101506	0.028752	0.02616	0.031358
	Osetin	4461875439_R01C01	0.78235	0.038348	0.013969	0.095646	0.016131	0.053555			Osetin	4461875439_R01C01	0.050069	0.091961	0.775604	0.011685	0.015517	0.03323	0.021934			Osetin	4461875439_R01C01	0.050663	0.036018	0.760006	0.00971	0.086617	0.011261	0.017231	0.028493
	Osetin	4461875439_R01C02	0.822168	0.046037	0.020812	0.041103	0.060455	0.009426			Osetin	4461875439_R01C02	0.005437	0.041783	0.815058	0.017835	0.059672	0.057253	0.002961			Osetin	4461875439_R01C02	0.004129	0.043784	0.797947	0.014696	0.035085	0.053089	1e-05	0.05126
	Osetin	4461875439_R02C01	0.791584	0.064588	0.03346	0.064657	0.033579	0.012131			Osetin	4461875439_R02C01	0.011081	0.054571	0.783259	0.030426	0.031609	0.024854	0.0642			Osetin	4461875439_R02C01	0.009779	0.045139	0.766478	0.027685	0.048335	0.026482	0.056921	0.019182
	Osetin	4461875439_R02C02	0.788336	0.053759	0.021527	0.082272	0.047185	0.006921			Osetin	4461875439_R02C02	0.006337	0.073713	0.780407	0.018739	0.044314	0.023447	0.053042			Osetin	4461875439_R02C02	0.00538	0.030686	0.766213	0.016777	0.069718	0.044081	0.047475	0.01967
	Osetin	4461875441_R01C01	0.801412	0.034242	0.036876	0.058325	0.055444	0.0137			Osetin	4461875441_R01C01	0.014379	0.055642	0.793967	0.034957	0.053013	0.019465	0.028578			Osetin	4461875441_R01C01	0.013031	0.036552	0.778709	0.032778	0.050682	0.050585	0.022747	0.014916
	Osetin	4461875441_R01C02	0.80631	0.049797	0.025495	0.068134	0.010195	0.040068			Osetin	4461875441_R01C02	0.037732	0.066528	0.798697	0.023635	0.008971	0.04424	0.020198			Osetin	4461875441_R01C02	0.034165	0.022714	0.785079	0.021575	0.06385	0.015461	0.015334	0.041822
	Osetin	4461875441_R02C01	0.775538	0.071656	0.013977	0.065775	0.049371	0.023683			Osetin	4461875441_R02C01	0.021873	0.058182	0.767117	0.011544	0.047785	0.038344	0.055155			Osetin	4461875441_R02C01	0.020272	0.013871	0.756538	0.010476	0.057125	0.054509	0.049501	0.037709
	Osetin	4461875441_R02C02	0.787973	0.037969	0.02317	0.070822	0.061763	0.018304			Osetin	4461875441_R02C02	0.017492	0.0653	0.780106	0.020766	0.059609	0.016454	0.040273			Osetin	4461875441_R02C02	0.01438	0.045896	0.762878	0.017879	0.059027	0.055767	0.033712	0.010462
	Osetin	4461875444_R01C01	0.738941	0.059306	0.006158	0.096213	0.077187	0.022196			Osetin	4461875444_R01C01	0.021656	0.093198	0.731288	0.004042	0.075643	0.043827	0.030345			Osetin	4461875444_R01C01	0.018321	0.04333	0.715133	0.001467	0.08722	0.071486	0.024808	0.038235
	Osetin	4461875444_R01C02	0.767898	0.036258	0.029647	0.077904	0.079151	0.009141			Osetin	4461875444_R01C02	0.008751	0.072104	0.76066	0.027155	0.077004	0.015299	0.039027			Osetin	4461875444_R01C02	0.006207	0.035847	0.745971	0.02484	0.067482	0.07584	0.033504	0.010308
	Osetin	4461875444_R02C01	0.774309	0.045272	0.030766	0.082859	0.034384	0.03241			Osetin	4461875444_R02C01	0.031023	0.0762	0.766792	0.028452	0.032331	0.022736	0.042467			Osetin	4461875444_R02C01	0.029797	0.023378	0.753763	0.026738	0.073091	0.035238	0.038382	0.019612
	Osetin	4461875444_R02C02	0.807226	0.046183	0.014728	0.075209	0.049108	0.007546			Osetin	4461875444_R02C02	0.006265	0.071471	0.799202	0.012617	0.047225	0.029697	0.033523			Osetin	4461875444_R02C02	0.0064	0.04585	0.782307	0.010269	0.064959	0.039334	0.027296	0.023583
	Osetin	4461875467_R01C01	0.822177	0.050418	0.013341	0.058705	0.018079	0.037278			Osetin	4461875467_R01C01	0.036646	0.053913	0.814134	0.010988	0.016253	0.029322	0.038744			Osetin	4461875467_R01C01	0.034937	0.024701	0.800136	0.008952	0.050835	0.019868	0.034413	0.026157
	Osetin	4461875467_R01C02	0.801675	0.034392	0.046916	0.057083	0.00253	0.057404			Osetin	4461875467_R01C02	0.055739	0.055356	0.794838	0.044863	0.001544	0.030494	0.017167			Osetin	4461875467_R01C02	0.054451	0.015323	0.782645	0.043128	0.053412	0.008477	0.013632	0.028932
	Osetin	4461875467_R02C02	0.794391	0.047112	0.03848	0.062296	0.057711	1e-05			Osetin	4461875467_R02C02	1e-05	0.059377	0.786861	0.036297	0.055411	0.033251	0.028793			Osetin	4461875467_R02C02	1e-05	0.039266	0.771386	0.033852	0.054036	0.050136	0.022341	0.028973
	Osetin	4461875468_R01C01	0.80784	0.032282	0.02556	0.04742	0.041273	0.045625			Osetin	4461875468_R01C01	0.043794	0.044896	0.800303	0.023262	0.040349	0.0222	0.025195			Osetin	4461875468_R01C01	0.041395	1e-05	0.791857	0.022668	0.045684	0.054001	0.021836	0.022549
	Osetin	4461875468_R01C02	0.84725	0.015835	0.030901	0.045509	0.032033	0.028471			Osetin	4461875468_R01C02	0.026359	0.045809	0.840033	0.028176	0.030876	0.022634	0.006114			Osetin	4461875468_R01C02	0.026428	0.018192	0.827584	0.026757	0.044014	0.035705	0.001819	0.019501
	Osetin	4461875468_R02C01	0.728359	0.040322	1e-05	0.144912	0.081704	0.004693			Osetin	4461875468_R02C01	0.005251	0.139273	0.721025	1e-05	0.07927	0.012523	0.042648			Osetin	4461875468_R02C01	0.002094	0.047812	0.704424	1e-05	0.132416	0.071862	0.035892	0.005491
	Osetin	4461875468_R02C02	0.763322	0.035843	0.007527	0.098775	0.041672	0.052861			Osetin	4461875468_R02C02	0.051572	0.099475	0.755922	0.005911	0.040635	0.036933	0.009552			Osetin	4461875468_R02C02	0.050493	0.061033	0.735742	0.002641	0.090038	0.027102	0.002775	0.030175
	Osetin	4461875471_R01C01	0.761559	0.050568	0.011563	0.089345	0.051938	0.035026			Osetin	4461875471_R01C01	0.035211	0.082948	0.7541	0.009452	0.04936	0.024801	0.044128			Osetin	4461875471_R01C01	0.033962	0.040753	0.737958	0.006874	0.077464	0.045083	0.038412	0.019493
	Osetin	4461875471_R02C01	0.788508	0.039067	0.021951	0.074418	0.04623	0.029827			Osetin	4461875471_R02C01	0.029032	0.070823	0.781049	0.019769	0.044557	0.024497	0.030274			Osetin	4461875471_R02C01	0.028025	0.017603	0.769281	0.018359	0.069137	0.050167	0.025533	0.021895
	Ukrainian	4461875586_R01C02	0.408449	0.027241	0.00352	0.56077	1e-05	1e-05			Ukrainian	4461875586_R01C02	1e-05	0.546597	0.401742	1e-05	1e-05	1e-05	0.051621			Ukrainian	4461875586_R01C02	1e-05	1e-05	0.396791	0.003995	0.543995	1e-05	0.055179	1e-05
	Ukrainian	4461875586_R02C02	0.41418	1e-05	1e-05	0.542248	0.026993	0.016559			Ukrainian	4461875586_R02C02	0.015665	0.533757	0.410775	1e-05	0.024291	1e-05	0.015493			Ukrainian	4461875586_R02C02	0.013595	0.006076	0.40315	1e-05	0.531543	0.032897	0.012719	1e-05
	Ukrainian	4461875587_R01C01	0.386008	0.016052	1e-05	0.580832	0.002268	0.014831			Ukrainian	4461875587_R01C01	0.008381	0.577519	0.379808	1e-05	0.000639	0.033633	1e-05			Ukrainian	4461875587_R01C01	0.006784	0.010914	0.370943	1e-05	0.573126	0.004793	1e-05	0.033421
	Ukrainian	4461875587_R01C02	0.391685	0.043695	0.008646	0.530823	1e-05	0.025141			Ukrainian	4461875587_R01C02	0.022631	0.520539	0.385657	0.007774	1e-05	0.019721	0.043668			Ukrainian	4461875587_R01C02	0.015542	0.047747	0.369805	0.003592	0.511197	1e-05	0.037178	0.014929
	Ukrainian	4461875587_R02C01	0.414222	1e-05	0.015073	0.550781	1e-05	0.019905			Ukrainian	4461875587_R02C01	0.015773	0.547634	0.409596	0.014944	1e-05	0.012032	1e-05			Ukrainian	4461875587_R02C01	0.015043	1e-05	0.402879	0.014735	0.545251	0.008198	1e-05	0.013873
	Ukrainian	4461875587_R02C02	0.365687	0.019387	0.012275	0.576157	0.012742	0.013753			Ukrainian	4461875587_R02C02	0.011075	0.563863	0.360243	0.010696	0.011516	1e-05	0.042597			Ukrainian	4461875587_R02C02	0.008439	0.015666	0.351224	0.009673	0.559317	0.016154	0.039517	1e-05
	Ukrainian	4461875588_R01C01	0.398581	0.007826	0.005698	0.555226	0.014669	0.018			Ukrainian	4461875588_R01C01	0.015562	0.548145	0.393058	0.004792	0.01433	0.002644	0.021468			Ukrainian	4461875588_R01C01	0.014711	0.039062	0.37934	0.003308	0.539742	0.007174	0.016653	1e-05
	Ukrainian	4461875588_R01C02	0.421318	0.002899	0.029024	0.532002	0.014721	3.7e-05			Ukrainian	4461875588_R01C02	1e-05	0.5292	0.415561	0.026956	0.010872	0.017391	1e-05			Ukrainian	4461875588_R01C02	1e-05	0.007921	0.407029	0.026098	0.525952	0.016376	1e-05	0.016605
	Ukrainian	4461875588_R02C01	0.371955	0.023286	1e-05	0.580487	0.01456	0.009701			Ukrainian	4461875588_R02C01	0.006832	0.573172	0.366691	1e-05	0.014048	0.016174	0.023074			Ukrainian	4461875588_R02C01	0.003523	0.009359	0.358456	1e-05	0.570208	0.021494	0.019716	0.017234
	Ukrainian	4461875588_R02C02	0.350714	0.038685	0.011351	0.57832	1e-05	0.020919			Ukrainian	4461875588_R02C02	0.01823	0.569056	0.345268	0.010256	1e-05	0.022289	0.03489			Ukrainian	4461875588_R02C02	0.022302	1.4e-05	0.340374	0.012601	0.566662	1e-05	0.033283	0.024754
	Ukrainian	4461875589_R01C01	0.407518	0.022748	0.004045	0.544866	1e-05	0.020813			Ukrainian	4461875589_R01C01	0.016224	0.538533	0.403373	0.002251	1e-05	0.028029	0.011581			Ukrainian	4461875589_R01C01	0.020403	1e-05	0.397992	0.004583	0.536024	1e-05	0.010442	0.030537
	Ukrainian	4461875589_R01C02	0.398946	0.00637	0.000304	0.577798	0.002366	0.014217			Ukrainian	4461875589_R01C02	0.010737	0.568983	0.394162	1e-05	0.001688	1e-05	0.024409			Ukrainian	4461875589_R01C02	0.008014	1e-05	0.387522	1e-05	0.567216	0.013503	0.02221	0.001514
	Ukrainian	4461875589_R02C01	0.399234	1e-05	0.023082	0.553599	1e-05	0.024065			Ukrainian	4461875589_R02C01	0.02035	0.547854	0.394319	0.022475	1e-05	0.002601	0.012392			Ukrainian	4461875589_R02C01	0.012342	0.045985	0.378283	0.018695	0.538014	1e-05	0.006661	1e-05
	Ukrainian	4461875589_R02C02	0.373828	0.008265	0.022163	0.554635	0.027517	0.013591			Ukrainian	4461875589_R02C02	0.009074	0.543978	0.368464	0.019963	0.026916	1e-05	0.031595			Ukrainian	4461875589_R02C02	0.00599	1e-05	0.362269	0.019637	0.542659	0.039345	0.03008	1e-05
	Ukrainian	4461875590_R01C01	0.4039	1.4e-05	1e-05	0.552311	0.015181	0.028584			Ukrainian	4461875590_R01C01	0.023774	0.542437	0.399062	1e-05	0.012849	1e-05	0.021858			Ukrainian	4461875590_R01C01	0.0209	1e-05	0.392537	1e-05	0.541149	0.024967	0.020417	1e-05
	Ukrainian	4461875590_R01C02	0.463436	0.005289	1e-05	0.505107	0.012192	0.013967			Ukrainian	4461875590_R01C02	0.011457	0.501512	0.458212	1e-05	0.011	0.011597	0.006211			Ukrainian	4461875590_R01C02	0.008517	0.00867	0.449266	1e-05	0.498857	0.019274	0.003302	0.012104
	Ukrainian	4461875590_R02C01	0.38362	0.003364	0.002457	0.585444	0.015462	0.009655			Ukrainian	4461875590_R02C01	0.003832	0.580591	0.378914	0.000226	0.014848	0.021579	1e-05			Ukrainian	4461875590_R02C01	1e-05	1e-05	0.37216	1e-05	0.57865	0.026825	1e-05	0.022325
	Ukrainian	4461875590_R02C02	0.401423	0.018871	0.022089	0.536002	0.007687	0.013928			Ukrainian	4461875590_R02C02	0.011506	0.524154	0.395884	0.020169	0.005885	1e-05	0.042393			Ukrainian	4461875590_R02C02	0.009214	0.003398	0.388827	0.019684	0.522015	0.016102	0.04075	1e-05
	Ukrainian	4461875592_R01C01	0.39246	0.063385	0.000716	0.535572	1e-05	0.007857			Ukrainian	4461875592_R01C01	0.00304	0.527412	0.386562	1e-05	1e-05	0.049158	0.033808			Ukrainian	4461875592_R01C01	1e-05	0.03126	0.374214	1e-05	0.520902	1e-05	0.028525	0.045069
	Ukrainian	4461875592_R01C02	0.402869	0.009157	0.010073	0.545861	0.024615	0.007425			Ukrainian	4461875592_R01C02	0.004587	0.538942	0.397191	0.009104	0.024843	0.002884	0.022448			Ukrainian	4461875592_R01C02	0.004078	0.026387	0.38619	0.007979	0.532871	0.022819	0.018691	0.000984
	Ukrainian	4461875592_R02C01	0.376758	0.013839	0.025243	0.58414	1e-05	1e-05			Ukrainian	4461875592_R02C01	1e-05	0.572628	0.371039	0.020649	1e-05	1e-05	0.035655			Ukrainian	4461875592_R02C01	1e-05	0.015495	0.3626	0.02186	0.567919	1e-05	0.032096	1e-05
	Ukrainian	4461875592_R02C02	0.405887	0.01479	0.009074	0.542761	0.020055	0.007432			Ukrainian	4461875592_R02C02	0.004004	0.535907	0.401574	0.008122	0.019587	0.014987	0.015819			Ukrainian	4461875592_R02C02	0.003757	0.021811	0.391344	0.007539	0.530646	0.018886	0.012117	0.0139
	Ukrainian	4461875595_R01C01	0.400974	0.01426	0.01669	0.563638	0.004429	1e-05			Ukrainian	4461875595_R01C01	1e-05	0.555066	0.395745	0.015745	0.002065	0.000676	0.030692			Ukrainian	4461875595_R01C01	1e-05	0.017609	0.386416	0.015346	0.549942	0.003098	0.027487	9.1e-05
	Ukrainian	4461875595_R01C02	0.410109	0.000525	1e-05	0.546374	0.042972	1e-05			Ukrainian	4461875595_R01C02	1e-05	0.540593	0.405103	1e-05	0.039944	1e-05	0.01433			Ukrainian	4461875595_R01C02	1e-05	0.014943	0.396509	1e-05	0.536364	0.041898	0.010255	1e-05
	Ukrainian	4461875595_R02C01	0.375462	0.020433	0.008989	0.571229	0.017121	0.006766			Ukrainian	4461875595_R02C01	0.003711	0.562891	0.370106	0.007614	0.017344	0.009071	0.029263			Ukrainian	4461875595_R02C01	0.003512	0.046987	0.355327	0.005541	0.553027	0.006408	0.024008	0.00519
	Ukrainian	4461875595_R02C02	0.374565	0.01924	1e-05	0.582846	0.022346	0.000992			Ukrainian	4461875595_R02C02	1e-05	0.579324	0.370024	1e-05	0.01871	0.031912	1e-05			Ukrainian	4461875595_R02C02	1e-05	0.014259	0.360774	1e-05	0.574511	0.020292	1e-05	0.030134
	Ukrainian	4461875597_R01C01	0.32619	0.118951	0.028274	0.467173	0.02448	0.034932			Ukrainian	4461875597_R01C01	0.035907	0.444879	0.319244	0.027574	0.021788	0.033625	0.116983			Ukrainian	4461875597_R01C01	0.030013	0.01172	0.312025	0.026698	0.44169	0.030358	0.113649	0.033848
	Ukrainian	4461875597_R01C02	0.472933	0.051253	1e-05	0.459698	0.016095	1e-05			Ukrainian	4461875597_R01C02	1e-05	0.448091	0.466775	1e-05	0.012367	0.021277	0.05147			Ukrainian	4461875597_R01C02	1e-05	0.033709	0.454316	1e-05	0.441183	0.007448	0.045897	0.017426
	Ukrainian	4461875597_R02C01	0.378352	0.008666	1e-05	0.568505	0.044457	1e-05			Ukrainian	4461875597_R02C01	1e-05	0.563094	0.373488	1e-05	0.042265	0.008613	0.012519			Ukrainian	4461875597_R02C01	1e-05	0.0196	0.364207	1e-05	0.558071	0.042392	0.009036	0.006675
	Ukrainian	4461875597_R02C02	0.406475	0.021122	1e-05	0.553268	1e-05	0.019114			Ukrainian	4461875597_R02C02	0.010153	0.537316	0.399697	1e-05	1e-05	1e-05	0.052804			Ukrainian	4461875597_R02C02	0.010536	0.017474	0.390095	1e-05	0.532824	1e-05	0.049041	1e-05
	Ukrainian	4461875835_R01C01	0.458167	0.008594	0.007975	0.508017	0.00258	0.014667			Ukrainian	4461875835_R01C01	0.009748	0.495727	0.451472	0.004168	0.00053	1e-05	0.038344			Ukrainian	4461875835_R01C01	0.007539	0.021093	0.440651	0.002796	0.490516	0.003434	0.033961	1e-05
	Ukrainian	4461875835_R01C02	0.418546	0.009808	1e-05	0.543587	0.02764	0.00041			Ukrainian	4461875835_R01C02	1e-05	0.535558	0.414113	1e-05	0.024676	0.003872	0.02176			Ukrainian	4461875835_R01C02	1e-05	1e-05	0.407591	1e-05	0.534026	0.035959	0.018177	0.004217
	Ukrainian	4461875835_R02C01	0.385176	0.020725	0.01535	0.578729	1e-05	1e-05			Ukrainian	4461875835_R02C01	1e-05	0.567678	0.379704	0.012774	1e-05	1e-05	0.039814			Ukrainian	4461875835_R02C01	1e-05	0.011034	0.372278	0.015186	0.563573	1e-05	0.0379	1e-05
	Ukrainian	4461875835_R02C02	0.391346	1e-05	1e-05	0.581608	0.027016	1e-05			Ukrainian	4461875835_R02C02	1e-05	0.575048	0.387612	1e-05	0.024883	1e-05	0.012427			Ukrainian	4461875835_R02C02	1e-05	1e-05	0.38156	1e-05	0.572971	0.033943	0.011487	1e-05
	Ukrainian	4461875836_R01C01	0.406809	0.003677	0.008443	0.570407	0.008381	0.002282			Ukrainian	4461875836_R01C01	0.000239	0.565188	0.402154	0.007497	0.007233	0.010721	0.006968			Ukrainian	4461875836_R01C01	1e-05	1e-05	0.395303	0.006562	0.563907	0.017935	0.00458	0.011693
	Ukrainian	4461875836_R02C01	0.403828	0.018088	0.004607	0.552237	0.021231	1e-05			Ukrainian	4461875836_R02C01	1e-05	0.544691	0.399476	0.00253	0.018825	0.013676	0.020793			Ukrainian	4461875836_R02C01	1e-05	1e-05	0.393074	0.000941	0.54338	0.02888	0.017786	0.01592
	Belarus	4461875511_R01C01	0.334818	0.025701	1e-05	0.622234	0.003183	0.014054			Belarus	4461875511_R01C01	0.008468	0.604474	0.32944	1e-05	1e-05	1e-05	0.057588			Belarus	4461875511_R01C01	0.006969	0.012911	0.321163	1e-05	0.600201	0.004195	0.05454	1e-05
	Belarus	4461875511_R01C02	0.357611	1e-05	1e-05	0.605738	0.00464	0.031992			Belarus	4461875511_R01C02	0.030481	0.600135	0.353218	1e-05	0.00455	1e-05	0.011595			Belarus	4461875511_R01C02	0.027857	0.006948	0.345559	1e-05	0.597281	0.012849	0.009487	1e-05
	Belarus	4461875511_R02C01	0.361617	0.017204	0.014914	0.606245	1e-05	1e-05			Belarus	4461875511_R02C01	1e-05	0.59839	0.355823	0.01283	1e-05	0.005727	0.02721			Belarus	4461875511_R02C01	1e-05	0.03549	0.342333	0.00907	0.591233	1e-05	0.021561	0.000293
	Belarus	4461875511_R02C02	0.337134	0.015959	0.001585	0.627893	0.005967	0.011462			Belarus	4461875511_R02C02	0.007989	0.619587	0.333953	0.000396	0.005224	0.016839	0.016011			Belarus	4461875511_R02C02	0.007501	0.030294	0.322501	1e-05	0.612349	1e-05	0.012623	0.014713
	Belarus	4461875516_R01C01	0.373422	1e-05	0.023209	0.592131	1e-05	0.011218			Belarus	4461875516_R01C01	0.009598	0.588661	0.369319	0.023549	1e-05	0.008853	1e-05			Belarus	4461875516_R01C01	0.005355	0.029698	0.356918	0.021557	0.580544	1.4e-05	1e-05	0.005904
	Belarus	4461875516_R01C02	0.349841	0.019862	1e-05	0.600226	0.030051	1e-05			Belarus	4461875516_R01C02	1e-05	0.590497	0.34506	1e-05	0.026763	0.005837	0.031823			Belarus	4461875516_R01C02	1e-05	0.06086	0.328422	1e-05	0.577778	0.00745	0.02546	1e-05
	Belarus	4461875516_R02C01	0.343775	0.024793	0.017125	0.614288	1e-05	1e-05			Belarus	4461875516_R02C01	1e-05	0.606755	0.337822	0.015342	1e-05	0.011463	0.028598			Belarus	4461875516_R02C01	1e-05	0.005369	0.331441	0.015506	0.603115	0.004837	0.026063	0.013658
	Belarus	4461875516_R02C02	0.357449	1e-05	0.013201	0.617895	1e-05	0.011435			Belarus	4461875516_R02C02	0.004074	0.604104	0.352605	0.009004	1e-05	1e-05	0.030193			Belarus	4461875516_R02C02	0.005652	0.013612	0.344351	0.009606	0.599756	1e-05	0.027003	1e-05
	Belarus	4461875520_R01C01	0.362685	0.020081	0.017876	0.594181	0.002343	0.002835			Belarus	4461875520_R01C01	0.000106	0.587422	0.356614	0.01744	0.002789	0.009307	0.026322			Belarus	4461875520_R01C01	1e-05	1e-05	0.350032	0.014127	0.585494	0.015345	0.023925	0.011057
	Belarus	4461875520_R01C02	0.372858	0.016446	0.019104	0.591571	1e-05	1e-05			Belarus	4461875520_R01C02	1e-05	0.585781	0.367582	0.016608	1e-05	0.015087	0.014922			Belarus	4461875520_R01C02	1e-05	0.008543	0.36039	0.016884	0.582092	0.003515	0.012974	0.015593
	Belarus	4461875520_R02C01	0.381759	1e-05	1e-05	0.572313	1e-05	0.045898			Belarus	4461875520_R02C01	0.048121	0.570441	0.379597	1e-05	1e-05	0.001811	1e-05			Belarus	4461875520_R02C01	0.052344	0.003541	0.372916	1e-05	0.567276	1e-05	1e-05	0.003894
	Belarus	4461875520_R02C02	0.447709	0.008352	0.001671	0.511056	0.031202	1e-05			Belarus	4461875520_R02C02	1e-05	0.508631	0.440339	1e-05	0.02306	0.027941	1e-05			Belarus	4461875520_R02C02	1e-05	1e-05	0.433329	1e-05	0.506585	0.032513	1e-05	0.027534
	Belarus	4461875521_R01C01	0.358608	0.01253	0.018079	0.598701	0.012071	1e-05			Belarus	4461875521_R01C01	1e-05	0.589773	0.354459	0.016705	0.009589	0.00419	0.025275			Belarus	4461875521_R01C01	1e-05	0.032541	0.342731	0.015389	0.581912	0.004568	0.021384	0.001465
	Belarus	4461875521_R01C02	0.362618	0.02294	1e-05	0.603161	0.011261	1e-05			Belarus	4461875521_R01C02	1e-05	0.590597	0.358416	1e-05	0.008111	0.00018	0.042676			Belarus	4461875521_R01C02	1e-05	0.037077	0.345804	1e-05	0.581456	1e-05	0.035622	1e-05
	Belarus	4461875521_R02C01	0.379509	0.016882	0.000808	0.586299	0.012209	0.004293			Belarus	4461875521_R02C01	1e-05	0.579032	0.375059	1e-05	0.011406	0.018674	0.015809			Belarus	4461875521_R02C01	1e-05	0.015462	0.366128	1e-05	0.574457	0.014181	0.012552	0.0172
	Belarus	4461875521_R02C02	0.397232	0.010551	0.001908	0.573728	0.003738	0.012842			Belarus	4461875521_R02C02	0.00914	0.567409	0.392252	0.00107	0.003787	0.009632	0.01671			Belarus	4461875521_R02C02	0.006106	1e-05	0.38567	0.000659	0.565719	0.01591	0.014643	0.011282
	Belarus	4461875522_R01C01	0.353722	0.016476	1e-05	0.605226	1e-05	0.024556			Belarus	4461875522_R01C01	0.021005	0.599949	0.348202	1e-05	1e-05	0.017514	0.013309			Belarus	4461875522_R01C01	0.016984	0.030525	0.33622	1e-05	0.592953	1e-05	0.009002	0.014297
	Belarus	4461875522_R01C02	0.36667	0.024352	0.004969	0.585612	0.004194	0.014203			Belarus	4461875522_R01C02	0.011209	0.575533	0.361847	0.003903	0.00279	0.012714	0.032004			Belarus	4461875522_R01C02	0.008507	0.03624	0.348841	0.002102	0.567715	1e-05	0.027095	0.00949
	Belarus	4461875522_R02C01	0.3667	0.035527	1e-05	0.583804	0.013949	1e-05			Belarus	4461875522_R02C01	1e-05	0.576334	0.362635	1e-05	0.010743	0.031259	0.01901			Belarus	4461875522_R02C01	1e-05	0.003911	0.35639	1e-05	0.574108	0.017841	0.015404	0.032326
	Belarus	4461875522_R02C02	0.353155	0.007206	0.016772	0.606867	1e-05	0.015989			Belarus	4461875522_R02C02	0.012785	0.598133	0.347786	0.015086	1e-05	1e-05	0.02619			Belarus	4461875522_R02C02	0.014357	0.013103	0.33963	0.0159	0.594004	1e-05	0.022985	1e-05
	Belarus	4461875526_R01C01	0.378538	0.004704	1e-05	0.599935	1e-05	0.016803			Belarus	4461875526_R01C01	0.01294	0.596938	0.373414	1e-05	1e-05	0.016678	1e-05			Belarus	4461875526_R01C01	0.014345	1e-05	0.366937	1e-05	0.5946	0.005359	1e-05	0.018729
	Belarus	4461875526_R01C02	0.367102	0.01285	0.007096	0.591568	0.021374	1e-05			Belarus	4461875526_R01C02	1e-05	0.584971	0.362851	0.006658	0.019086	0.008544	0.017881			Belarus	4461875526_R01C02	1e-05	0.029488	0.351205	0.005097	0.578194	0.015798	0.014655	0.005553
	Belarus	4461875526_R02C01	0.373133	1e-05	0.003629	0.588188	1e-05	0.035031			Belarus	4461875526_R02C01	0.037202	0.585806	0.370897	0.006064	1e-05	1e-05	1e-05			Belarus	4461875526_R02C01	0.024472	0.049507	0.352017	0.000174	0.5738	1e-05	1e-05	1e-05
	Belarus	4461875526_R02C02	0.336821	0.04064	0.003951	0.616377	0.002201	1e-05			Belarus	4461875526_R02C02	1e-05	0.605069	0.332081	0.002204	1e-05	0.020044	0.040582			Belarus	4461875526_R02C02	1e-05	0.018115	0.323096	0.001269	0.599942	0.001659	0.036819	0.01909
	Belarus	4461875527_R01C01	0.380363	0.00936	0.001714	0.573232	0.011388	0.023941			Belarus	4461875527_R01C01	0.015458	0.569374	0.3747	0.001427	0.012187	0.026844	1e-05			Belarus	4461875527_R01C01	0.012494	0.030028	0.362064	1e-05	0.562038	0.010242	1e-05	0.023114
	Belarus	4461875527_R01C02	0.482725	0.00455	0.030941	0.452327	1e-05	0.029448			Belarus	4461875527_R01C02	0.026	0.449693	0.477645	0.03006	1e-05	0.015791	0.000801			Belarus	4461875527_R01C02	0.020905	0.036066	0.462709	0.027146	0.441856	1e-05	1e-05	0.011298
	Belarus	4461875527_R02C01	0.372561	0.008165	0.015006	0.591154	1e-05	0.013104			Belarus	4461875527_R02C01	0.007694	0.582817	0.367902	0.013528	1e-05	0.009392	0.018657			Belarus	4461875527_R02C01	0.000559	0.045288	0.35222	0.009729	0.573928	1e-05	0.013562	0.004704
	Belarus	4461875527_R02C02	0.392549	0.00579	0.006229	0.575687	0.003915	0.015831			Belarus	4461875527_R02C02	0.011807	0.571489	0.388457	0.005402	0.003096	0.019739	1e-05			Belarus	4461875527_R02C02	0.009198	0.009123	0.379879	0.004021	0.56753	0.010219	1e-05	0.020019
	Belarus	4461875528_R01C01	0.384279	0.018433	0.01533	0.564353	0.003481	0.014124			Belarus	4461875528_R01C01	0.007979	0.560643	0.380243	0.013153	0.004663	0.03331	1e-05			Belarus	4461875528_R01C01	0.003957	0.005396	0.372487	0.012203	0.557294	0.014317	1e-05	0.034336
	Belarus	4461875528_R01C02	0.360511	0.016641	0.015739	0.592205	1e-05	0.014894			Belarus	4461875528_R01C02	0.01086	0.583117	0.355718	0.014555	1e-05	0.009978	0.025763			Belarus	4461875528_R01C02	0.010697	0.018493	0.346455	0.014403	0.577776	1e-05	0.022504	0.009662
	Belarus	4461875528_R02C01	0.380372	0.003597	0.011009	0.584329	1e-05	0.020683			Belarus	4461875528_R02C01	0.016076	0.578462	0.376782	0.009821	1e-05	0.01292	0.005928			Belarus	4461875528_R02C01	0.016094	0.019298	0.367035	0.009775	0.573263	1e-05	0.002661	0.011865
	Belarus	4461875528_R02C02	0.361889	0.028954	1e-05	0.595302	0.013836	1e-05			Belarus	4461875528_R02C02	1e-05	0.585592	0.356887	1e-05	0.011376	0.011101	0.035024			Belarus	4461875528_R02C02	1e-05	0.011493	0.348891	1e-05	0.581897	0.015685	0.031029	0.010986
	Belarus	4461875536_R01C01	0.354431	0.03232	1e-05	0.593606	0.012682	0.006952			Belarus	4461875536_R01C01	0.005644	0.582706	0.349047	1e-05	0.01131	0.008794	0.042489			Belarus	4461875536_R01C01	0.003885	0.046672	0.334346	1e-05	0.572666	7.6e-05	0.036825	0.005521
	Belarus	4461875536_R01C02	0.390601	0.002102	0.004619	0.574959	1e-05	0.027709			Belarus	4461875536_R01C02	0.024463	0.568839	0.38603	0.003504	1e-05	0.006354	0.0108			Belarus	4461875536_R01C02	0.028652	1e-05	0.380675	0.006645	0.566399	1e-05	0.009385	0.008224
	Moldovan	4461875725_R01C01	0.502885	0.017457	0.018273	0.426913	0.015111	0.019362			Moldovan	4461875725_R01C01	0.016438	0.422839	0.498484	0.016959	0.013935	0.024808	0.006537			Moldovan	4461875725_R01C01	0.014646	0.013962	0.488849	0.016107	0.419446	0.019303	0.00324	0.024447
	Moldovan	4461875725_R01C02	0.484858	0.013457	0.009247	0.47444	0.017988	1e-05			Moldovan	4461875725_R01C02	1e-05	0.466792	0.479378	0.007703	0.015184	0.004624	0.026309			Moldovan	4461875725_R01C02	1e-05	0.030446	0.466981	0.006332	0.460307	0.012272	0.021915	0.001738
	Moldovan	4461875725_R02C01	0.469368	1e-05	1e-05	0.492703	0.003605	0.034304			Moldovan	4461875725_R02C01	0.035192	0.492801	0.465476	1e-05	0.006501	1e-05	1e-05			Moldovan	4461875725_R02C01	0.03272	0.003785	0.457365	1e-05	0.490236	0.015863	1e-05	1e-05
	Moldovan	4461875725_R02C02	0.487851	1e-05	1e-05	0.461915	0.015579	0.034636			Moldovan	4461875725_R02C02	0.02887	0.451596	0.482397	1e-05	0.012477	1e-05	0.02464			Moldovan	4461875725_R02C02	0.02832	1e-05	0.474927	1e-05	0.450643	0.022942	0.023139	1e-05
	Moldovan	4461875746_R01C01	0.522721	0.016651	1e-05	0.425683	0.020079	0.014856			Moldovan	4461875746_R01C01	0.011265	0.415354	0.516415	1e-05	0.01781	1e-05	0.039134			Moldovan	4461875746_R01C01	0.007479	1e-05	0.50923	1e-05	0.414604	0.032114	0.036543	1e-05
	Moldovan	4461875746_R01C02	0.492136	0.041901	0.012984	0.450272	1e-05	0.002697			Moldovan	4461875746_R01C02	1e-05	0.445019	0.486355	0.010981	1e-05	0.040032	0.017593			Moldovan	4461875746_R01C02	1e-05	0.014347	0.477309	0.01211	0.44099	1e-05	0.014727	0.040497
	Moldovan	4461875746_R02C01	0.512783	1e-05	0.030695	0.433828	1e-05	0.022674			Moldovan	4461875746_R02C01	0.024722	0.434893	0.50817	0.032185	1e-05	1e-05	1e-05			Moldovan	4461875746_R02C01	0.030568	1e-05	0.501986	0.034557	0.432849	1e-05	1e-05	1e-05
	Moldovan	4461875746_R02C02	0.506902	0.010976	0.008388	0.439156	0.032991	0.001588			Moldovan	4461875746_R02C02	1e-05	0.433471	0.500581	0.007126	0.032598	0.000778	0.025436			Moldovan	4461875746_R02C02	1e-05	1e-05	0.493483	0.005866	0.432624	0.043538	0.022988	0.001482
	Moldovan	4461875747_R01C01	0.494933	0.009348	0.017542	0.448172	0.029995	1e-05			Moldovan	4461875747_R01C01	1e-05	0.440411	0.489141	0.015684	0.027021	1e-05	0.027724			Moldovan	4461875747_R01C01	1e-05	0.018347	0.4791	0.014111	0.435981	0.028799	0.023642	1e-05
	Moldovan	4461875747_R01C02	0.483613	0.000279	1e-05	0.451995	0.043449	0.020655			Moldovan	4461875747_R01C02	0.016876	0.447846	0.478243	1e-05	0.043299	0.004817	0.008909			Moldovan	4461875747_R01C02	0.014611	0.017348	0.468178	1e-05	0.443895	0.045994	0.005694	0.004269
	Moldovan	4461875747_R02C01	0.494496	0.007431	1e-05	0.46809	0.007219	0.022755			Moldovan	4461875747_R02C01	0.019879	0.461018	0.489537	1e-05	0.005584	0.003448	0.020524			Moldovan	4461875747_R02C01	0.019554	0.005347	0.48154	1e-05	0.458828	0.012806	0.017906	0.00401
	Moldovan	4461875747_R02C02	0.494341	1e-05	0.01722	0.448554	0.007615	0.032261			Moldovan	4461875747_R02C02	0.02736	0.446813	0.488516	0.016617	0.008028	0.012656	1e-05			Moldovan	4461875747_R02C02	0.024649	0.002704	0.480259	0.016365	0.444826	0.018432	1e-05	0.012755
	Moldovan	4461875748_R01C01	0.452894	0.005107	0.005686	0.493165	0.023167	0.019981			Moldovan	4461875748_R01C01	0.016856	0.485895	0.447385	0.004432	0.023	1e-05	0.022422			Moldovan	4461875748_R01C01	0.013147	0.033475	0.433937	0.002403	0.479022	0.021101	0.016906	1e-05
	Moldovan	4461875748_R01C02	0.521209	1e-05	1e-05	0.427776	0.011281	0.039714			Moldovan	4461875748_R01C02	0.04106	0.428047	0.517433	1e-05	0.01343	1e-05	1e-05			Moldovan	4461875748_R01C02	0.03884	1e-05	0.509311	1e-05	0.427042	0.024767	1e-05	1e-05
	Moldovan	4461875748_R02C01	0.455199	1e-05	0.026074	0.498997	0.01057	0.00915			Moldovan	4461875748_R02C01	0.007793	0.493002	0.450719	0.025455	0.009353	1e-05	0.013668			Moldovan	4461875748_R02C01	0.00552	0.014218	0.441076	0.024436	0.489194	0.014931	0.010616	1e-05
	Moldovan	4461875748_R02C02	0.48296	1e-05	1e-05	0.477221	0.019029	0.020769			Moldovan	4461875748_R02C02	0.017173	0.471124	0.478147	1e-05	0.018684	1e-05	0.014852			Moldovan	4461875748_R02C02	0.014246	0.022538	0.46682	1e-05	0.465696	0.019819	0.010861	1e-05
	Moldovan	4461875752_R01C01	0.470073	1e-05	1e-05	0.478984	0.050913	1e-05			Moldovan	4461875752_R01C01	1e-05	0.478606	0.466555	1e-05	0.054799	1e-05	1e-05			Moldovan	4461875752_R01C01	1e-05	1e-05	0.459682	1e-05	0.476319	0.06395	1e-05	1e-05
	Moldovan	4461875752_R01C02	0.483698	1e-05	0.002578	0.466919	0.029818	0.016978			Moldovan	4461875752_R01C02	0.01793	0.46672	0.479957	0.00416	0.031213	1e-05	1e-05			Moldovan	4461875752_R01C02	0.015228	0.019877	0.468956	0.002194	0.460718	0.033007	1e-05	1e-05
	Moldovan	4461875752_R02C01	0.469185	1e-05	1e-05	0.476164	0.038318	0.016313			Moldovan	4461875752_R02C01	0.017761	0.476158	0.465114	1e-05	0.040937	1e-05	1e-05			Moldovan	4461875752_R02C01	0.01646	1e-05	0.458495	1e-05	0.474607	0.050398	1e-05	1e-05
	Moldovan	4461875752_R02C02	0.497119	0.011581	0.012027	0.450228	0.020416	0.008629			Moldovan	4461875752_R02C02	0.005355	0.446726	0.492119	0.011174	0.018734	0.023479	0.002412			Moldovan	4461875752_R02C02	0.002834	0.004477	0.484425	0.010699	0.444579	0.028502	0.000373	0.024112
	Moldovan	4461875758_R01C01	0.490618	1e-05	0.007108	0.481345	0.009644	0.011273			Moldovan	4461875758_R01C01	0.011305	0.480906	0.487036	0.009262	0.011466	1.5e-05	1e-05			Moldovan	4461875758_R01C01	0.007258	1e-05	0.480056	0.00877	0.479572	0.024314	1e-05	1e-05
	Moldovan	4461875758_R01C02	0.487138	0.033327	0.004612	0.449747	0.025166	1e-05			Moldovan	4461875758_R01C02	1e-05	0.443546	0.480829	0.002898	0.023183	0.022774	0.02676			Moldovan	4461875758_R01C02	1e-05	0.028597	0.469089	0.00137	0.437475	0.02093	0.022131	0.020398
	Moldovan	4461875758_R02C01	0.492951	0.008111	0.014544	0.455192	0.013275	0.015926			Moldovan	4461875758_R02C01	0.011681	0.451526	0.487012	0.01287	0.014018	0.015258	0.007635			Moldovan	4461875758_R02C01	0.007859	0.002169	0.479395	0.012621	0.449861	0.026458	0.005352	0.016284
	Moldovan	4461875758_R02C02	0.477457	1e-05	1e-05	0.479103	0.025582	0.017837			Moldovan	4461875758_R02C02	0.018956	0.475628	0.472891	1e-05	0.024451	1e-05	0.008054			Moldovan	4461875758_R02C02	0.017359	1e-05	0.466039	1e-05	0.474616	0.035332	0.006623	1e-05
	Moldovan	4461875780_R01C01	0.49244	1e-05	0.017876	0.469057	0.009211	0.011407			Moldovan	4461875780_R01C01	0.000909	0.466679	0.48348	0.013872	0.008582	0.026469	1e-05			Moldovan	4461875780_R01C01	1.2e-05	0.034809	0.469258	0.011621	0.458946	0.003608	1e-05	0.021736
	Moldovan	4461875780_R01C02	0.486379	1e-05	0.011495	0.485462	0.010321	0.006333			Moldovan	4461875780_R01C02	0.003878	0.48555	0.48029	0.012319	0.010648	0.007304	1e-05			Moldovan	4461875780_R01C02	1e-05	1e-05	0.472966	0.011029	0.483731	0.024473	1e-05	0.007771
	Moldovan	4461875780_R02C01	0.563826	0.008795	0.010932	0.39121	0.014653	0.010584			Moldovan	4461875780_R02C01	0.006969	0.381817	0.557687	0.008288	0.013349	1e-05	0.031881			Moldovan	4461875780_R02C01	0.003754	1.5e-05	0.549923	0.007706	0.381259	0.027786	0.029547	1e-05
	Moldovan	4461875780_R02C02	0.505052	1e-05	0.023306	0.454087	1e-05	0.017536			Moldovan	4461875780_R02C02	0.018349	0.453991	0.500386	0.0241	1e-05	0.003154	1e-05			Moldovan	4461875780_R02C02	0.023903	1e-05	0.494094	0.026233	0.451696	1e-05	1e-05	0.004044
	Moldovan	4461875806_R01C01	0.469661	0.020901	0.012698	0.466377	0.007966	0.022397			Moldovan	4461875806_R01C01	0.018277	0.464446	0.463959	0.012158	0.008148	0.031058	0.001955			Moldovan	4461875806_R01C01	0.012761	1e-05	0.456362	0.010806	0.463429	0.023441	0.000262	0.032929
	Moldovan	4461875806_R01C02	0.498519	0.010959	1e-05	0.452964	0.027439	0.010109			Moldovan	4461875806_R01C02	0.006209	0.449607	0.493054	1e-05	0.027261	0.017612	0.006247			Moldovan	4461875806_R01C02	0.00167	1.7e-05	0.486095	1e-05	0.448618	0.040967	0.00399	0.018632
	Moldovan	4461875806_R02C01	0.507632	1e-05	1e-05	0.412149	0.0749	0.005298			Moldovan	4461875806_R02C01	0.004306	0.408967	0.502493	1e-05	0.074399	1e-05	0.009814			Moldovan	4461875806_R02C01	0.001483	0.046785	0.487535	1e-05	0.399297	0.061968	0.002912	1e-05
	Moldovan	4461875806_R02C02	0.484936	0.000866	0.020025	0.45938	0.001538	0.033255			Moldovan	4461875806_R02C02	0.027022	0.447455	0.478757	0.015404	1.2e-05	1e-05	0.03134			Moldovan	4461875806_R02C02	0.018245	0.047349	0.461394	0.010999	0.438248	1e-05	0.023746	1e-05
	Moldovan	4461875849_R01C01	0.465817	1e-05	0.014331	0.493028	0.011477	0.015337			Moldovan	4461875849_R01C01	0.014805	0.490381	0.462317	0.014488	0.011831	0.004912	0.001267			Moldovan	4461875849_R01C01	0.01364	0.002231	0.455078	0.014769	0.488343	0.02076	1e-05	0.005169
	Moldovan	4461875849_R01C02	0.466258	1e-05	1e-05	0.483018	0.023751	0.026954			Moldovan	4461875849_R01C02	0.026955	0.484593	0.460953	1e-05	0.027218	0.000261	1e-05			Moldovan	4461875849_R01C02	0.019178	1e-05	0.453066	1e-05	0.482869	0.043598	1e-05	0.00126
	Moldovan	4461875849_R02C01	0.43238	1e-05	0.014237	0.517617	0.024912	0.010843			Moldovan	4461875849_R02C01	0.011745	0.516193	0.429609	0.016352	0.026081	1e-05	1e-05			Moldovan	4461875849_R02C01	0.008094	1e-05	0.422411	0.014875	0.514601	0.039102	1e-05	0.000898
	Moldovan	4461875849_R02C02	0.47532	1e-05	1e-05	0.468297	0.052487	0.003875			Moldovan	4461875849_R02C02	0.001626	0.46429	0.470106	1e-05	0.05231	1.9e-05	0.011638			Moldovan	4461875849_R02C02	1e-05	0.035886	0.457231	1e-05	0.456393	0.045172	0.005288	1e-05
	Moldovan	4461875850_R01C01	0.487155	1e-05	0.000828	0.46267	0.049327	1e-05			Moldovan	4461875850_R01C01	1e-05	0.459126	0.483297	0.000578	0.049572	1e-05	0.007406			Moldovan	4461875850_R01C01	1e-05	0.038467	0.469756	1e-05	0.4506	0.039899	0.001248	1e-05
	Russian_NSK	4159588086_B	0.381529	0.045389	1e-05	0.565241	1e-05	0.00782			Russian_NSK	4159588086_B	0.005016	0.555195	0.375417	1e-05	1e-05	0.022518	0.041834			Russian_NSK	4159588086_B	0.000231	0.034154	0.362893	1e-05	0.547578	1e-05	0.036462	0.018661
	Russian_NSK	4159588297_A	0.32607	0.062004	0.034482	0.550361	0.01633	0.010752			Russian_NSK	4159588297_A	0.009436	0.538596	0.319439	0.034077	0.01604	0.022336	0.060075			Russian_NSK	4159588297_A	0.006585	0.037445	0.307252	0.03235	0.530402	0.011082	0.055148	0.019736
	Russian_NSK	4159588297_B	0.399971	1e-05	0.005079	0.569308	0.025622	1e-05			Russian_NSK	4159588297_B	1e-05	0.561832	0.396581	0.004011	0.023153	1e-05	0.014403			Russian_NSK	4159588297_B	1e-05	0.017132	0.387533	0.002605	0.556929	0.025346	0.010436	1e-05
	Russian_NSK	4159588392_A	0.365889	0.000995	0.009277	0.57999	1e-05	0.04384			Russian_NSK	4159588392_A	0.039754	0.570945	0.360827	0.006958	1e-05	1e-05	0.021495			Russian_NSK	4159588392_A	0.039768	0.007176	0.353207	0.007318	0.567901	0.005204	0.019417	1e-05
	Russian_NSK	4159588392_B	0.29334	0.070221	0.00839	0.566275	0.039678	0.022096			Russian_NSK	4159588392_B	0.021477	0.549284	0.28722	0.007538	0.038448	0.016238	0.079796			Russian_NSK	4159588392_B	0.01711	0.024811	0.27765	0.006379	0.543466	0.03949	0.076383	0.01471
	Russian_NSK	4159588416_A	0.251554	0.162121	0.030814	0.226511	0.277718	0.051282			Russian_NSK	4159588416_A	0.053314	0.203725	0.244873	0.029942	0.274339	0.058261	0.135545			Russian_NSK	4159588416_A	0.046836	0.073913	0.230289	0.027613	0.193672	0.250136	0.127509	0.050031
	Russian_NSK	4159588416_B	0.309604	0.110685	0.016091	0.529799	0.017709	0.016111			Russian_NSK	4159588416_B	0.015153	0.511135	0.30321	0.015158	0.015897	0.047417	0.092029			Russian_NSK	4159588416_B	0.011589	0.034232	0.291963	0.013537	0.50342	0.01297	0.088418	0.043871
	Russian_NSK	4159588417_A	0.353854	0.049961	0.014015	0.559761	0.015889	0.006521			Russian_NSK	4159588417_A	0.005575	0.546379	0.348244	0.013439	0.014286	0.013985	0.058093			Russian_NSK	4159588417_A	0.003768	0.057927	0.33173	0.011083	0.534422	1e-05	0.052372	0.008689
	Russian_NSK	4159588417_B	0.33568	0.049304	0.022644	0.583082	0.009279	1e-05			Russian_NSK	4159588417_B	1e-05	0.568803	0.330107	0.021465	0.007072	0.012328	0.060215			Russian_NSK	4159588417_B	1e-05	0.026995	0.319706	0.020059	0.562335	0.005179	0.05629	0.009426
	Russian_NSK	4159588431_A	0.324328	0.048059	0.022089	0.561846	0.035886	0.007793			Russian_NSK	4159588431_A	0.005067	0.549384	0.319311	0.021368	0.035726	0.019231	0.049913			Russian_NSK	4159588431_A	0.001308	0.033979	0.307495	0.019706	0.542219	0.03278	0.045505	0.017009
	Russian_NSK	4159588431_B	0.343003	0.007331	0.011087	0.611885	0.026683	1e-05			Russian_NSK	4159588431_B	1e-05	0.602111	0.338673	0.008821	0.024381	1e-05	0.025995			Russian_NSK	4159588431_B	1e-05	1e-05	0.333018	0.008249	0.600094	0.034082	0.024527	1e-05
	Russian_NSK	4159588644_A	0.233954	0.226961	0.022044	0.242665	0.224331	0.050043			Russian_NSK	4159588644_A	0.052511	0.213655	0.225224	0.020991	0.219716	0.089571	0.178332			Russian_NSK	4159588644_A	0.044474	0.090528	0.207712	0.017291	0.199953	0.191602	0.168643	0.079799
	Russian_NSK	4159588644_B	0.330021	0.042676	0.012355	0.582143	0.019021	0.013784			Russian_NSK	4159588644_B	0.011787	0.56929	0.324906	0.011687	0.018122	0.012605	0.051603			Russian_NSK	4159588644_B	0.009108	0.011322	0.317427	0.011236	0.56536	0.023738	0.049168	0.012641
	Russian_NSK	4159588645_A	0.313078	0.075912	0.021047	0.542262	0.02686	0.020841			Russian_NSK	4159588645_A	0.020909	0.52635	0.307331	0.020565	0.025315	0.023668	0.075862			Russian_NSK	4159588645_A	0.017586	0.044886	0.293885	0.018727	0.517286	0.017629	0.070735	0.019266
	Russian_NSK	4159588645_B	0.307132	0.089262	0.01767	0.538986	0.032864	0.014087			Russian_NSK	4159588645_B	0.013492	0.519337	0.301055	0.016778	0.031245	0.02597	0.092123			Russian_NSK	4159588645_B	0.01073	0.035502	0.289558	0.015331	0.511947	0.026228	0.087607	0.023097
	Russian_NSK	4159588678_A	0.430876	0.02225	1e-05	0.54449	0.002363	1e-05			Russian_NSK	4159588678_A	1e-05	0.534671	0.425677	1e-05	1e-05	0.003769	0.035852			Russian_NSK	4159588678_A	1e-05	0.039871	0.410781	1e-05	0.526187	1e-05	0.023122	1e-05
	Russian_NSK	4159588678_B	0.350503	0.061448	1e-05	0.565117	0.001254	0.021668			Russian_NSK	4159588678_B	0.01743	0.55703	0.344681	1e-05	0.001455	0.046805	0.032589			Russian_NSK	4159588678_B	0.013733	0.015983	0.335617	1e-05	0.552619	0.006145	0.029331	0.046564
	Russian_NSK	4159588694_A	0.330732	0.049747	0.041515	0.551972	1e-05	0.026024			Russian_NSK	4159588694_A	0.024469	0.534981	0.324763	0.040252	1e-05	1e-05	0.075516			Russian_NSK	4159588694_A	0.020221	0.030466	0.313325	0.037939	0.527726	1e-05	0.070303	1e-05
	Russian_NSK	4159588694_B	0.319242	0.023278	0.024672	0.585812	1e-05	0.046986			Russian_NSK	4159588694_B	0.043788	0.576755	0.314413	0.023764	1e-05	0.012068	0.029203			Russian_NSK	4159588694_B	0.043125	0.017735	0.305567	0.023829	0.571579	1e-05	0.026186	0.011969
	Russian_NSK	4159588737_A	0.466623	0.024128	1e-05	0.415854	0.055922	0.037463			Russian_NSK	4159588737_A	0.033287	0.407997	0.461381	1e-05	0.0553	0.014989	0.027036			Russian_NSK	4159588737_A	0.02919	0.019754	0.45122	1e-05	0.404087	0.059138	0.023464	0.013137
	Russian_NSK	4159588737_B	0.366918	0.031387	0.005531	0.557992	0.036288	0.001884			Russian_NSK	4159588737_B	0.000121	0.546669	0.36157	0.005006	0.035477	0.005203	0.045954			Russian_NSK	4159588737_B	1e-05	0.032422	0.350244	0.003024	0.539354	0.030903	0.041434	0.00261
	Russian_NSK	4159588752_A	0.356819	0.039627	0.012641	0.553254	0.037649	1e-05			Russian_NSK	4159588752_A	1e-05	0.54231	0.351818	0.011304	0.03544	0.017035	0.042083			Russian_NSK	4159588752_A	1e-05	0.032315	0.340566	0.009857	0.535139	0.030163	0.037487	0.014463
	Russian_NSK	4159588752_B	0.25759	0.162777	0.034316	0.419884	0.082999	0.042435			Russian_NSK	4159588752_B	0.04233	0.39691	0.250635	0.033575	0.080505	0.070452	0.125593			Russian_NSK	4159588752_B	0.03747	0.053691	0.237132	0.031114	0.387705	0.068212	0.119581	0.065096
	Russian_NSK	4159588824_B	0.295011	0.072944	0.030229	0.573218	0.016708	0.01189			Russian_NSK	4159588824_B	0.010608	0.555819	0.289305	0.029422	0.01513	0.022004	0.077712			Russian_NSK	4159588824_B	0.0066	0.067323	0.270864	0.025618	0.542564	1e-05	0.071646	0.015374
	Russian_NSK	4159588825_A	0.328883	0.03848	0.038788	0.584262	0.009577	1e-05			Russian_NSK	4159588825_A	1e-05	0.570569	0.323639	0.037059	0.006863	0.009364	0.052496			Russian_NSK	4159588825_A	1e-05	0.006086	0.317162	0.036435	0.567502	0.012868	0.049819	0.010119
	Russian_NSK	4159588825_B	0.32622	0.020948	0.011531	0.64128	1e-05	1e-05			Russian_NSK	4159588825_B	1e-05	0.632034	0.322056	0.008922	1e-05	0.011925	0.025043			Russian_NSK	4159588825_B	1e-05	1e-05	0.317391	0.012598	0.628493	1e-05	0.024917	0.016571
	Russian_NSK	4159588826_A	0.249671	0.175986	0.045157	0.406378	0.063636	0.059172			Russian_NSK	4159588826_A	0.061101	0.380639	0.24204	0.04434	0.060344	0.065964	0.145572			Russian_NSK	4159588826_A	0.054222	0.025827	0.233628	0.043233	0.375424	0.060631	0.141593	0.065443
	Russian_NSK	4159588826_B	0.373068	1e-05	0.007042	0.60267	0.004297	0.012913			Russian_NSK	4159588826_B	0.010097	0.598207	0.3695	0.007168	0.004876	0.006279	0.003872			Russian_NSK	4159588826_B	0.007975	0.00364	0.362509	0.007049	0.595531	0.014196	0.001683	0.007416
	Russian_NSK	4159588837_A	0.317708	0.058561	0.021155	0.54123	0.005954	0.055393			Russian_NSK	4159588837_A	0.054728	0.521505	0.311591	0.020048	0.004563	1e-05	0.087554			Russian_NSK	4159588837_A	0.050575	0.012731	0.303602	0.019326	0.517837	0.011376	0.084542	1e-05
	Russian_NSK	4159588837_B	0.351377	0.011837	0.01369	0.566089	0.023309	0.033699			Russian_NSK	4159588837_B	0.026986	0.550691	0.345644	0.009618	0.021916	1e-05	0.045134			Russian_NSK	4159588837_B	0.025133	0.03865	0.332712	0.007557	0.541713	0.014262	0.039963	1e-05
	Russian_NSK	4159588856_A	0.318139	0.078297	0.034959	0.559097	1e-05	0.009498			Russian_NSK	4159588856_A	0.00694	0.54221	0.31225	0.033721	1e-05	0.028681	0.076188			Russian_NSK	4159588856_A	0.007384	0.006387	0.306149	0.034634	0.539121	0.00266	0.073512	0.030154
	Russian_NSK	4159588856_B	0.352683	0.034754	0.008262	0.57519	1e-05	0.029101			Russian_NSK	4159588856_B	0.027144	0.563932	0.347083	0.007659	1e-05	0.009375	0.044796			Russian_NSK	4159588856_B	0.024307	1e-05	0.34142	0.007723	0.561653	0.010146	0.04275	0.011992
	Russian_NSK	4159588868_A	0.319502	0.034628	0.027126	0.562899	0.020377	0.035468			Russian_NSK	4159588868_A	0.033227	0.551796	0.314561	0.026184	0.019938	0.012732	0.041564			Russian_NSK	4159588868_A	0.028787	1e-05	0.308898	0.026639	0.549988	0.031199	0.039368	0.015111
	Russian_NSK	4159588868_B	0.276245	0.106944	0.028777	0.550271	0.018311	0.019451			Russian_NSK	4159588868_B	0.019694	0.528109	0.269578	0.027993	0.01634	0.028535	0.10975			Russian_NSK	4159588868_B	0.016106	0.057946	0.253991	0.025831	0.51702	0.00348	0.103864	0.021762
	Russian_NSK	4159588877_A	0.267538	0.159908	0.009293	0.429685	0.079922	0.053655			Russian_NSK	4159588877_A	0.052507	0.402572	0.260889	0.007934	0.076851	0.063513	0.135734			Russian_NSK	4159588877_A	0.047069	0.052854	0.247495	0.005601	0.393004	0.065513	0.129638	0.058825
	Russian_NSK	4159588877_B	0.290748	0.108416	0.017746	0.549068	0.016061	0.01796			Russian_NSK	4159588877_B	0.018554	0.526853	0.283498	0.016949	0.014411	0.024778	0.114957			Russian_NSK	4159588877_B	0.013722	0.031722	0.272546	0.014983	0.519722	0.014042	0.111443	0.021821
	Russian_NSK	4159588898_A	0.35723	0.068725	0.035654	0.500164	0.032616	0.005611			Russian_NSK	4159588898_A	0.00172	0.490452	0.351402	0.034729	0.032628	0.046556	0.042514			Russian_NSK	4159588898_A	1e-05	0.04919	0.337448	0.032753	0.480734	0.021666	0.036227	0.041971
	Russian_NSK	4159588898_B	0.336463	0.04958	0.029966	0.564546	0.017307	0.002138			Russian_NSK	4159588898_B	1e-05	0.557188	0.331528	0.028778	0.015093	0.045398	0.022005			Russian_NSK	4159588898_B	1e-05	0.014167	0.323469	0.027826	0.552844	0.017383	0.019335	0.044966
	Russian_STV	4257735504_A	0.292812	0.085535	0.015302	0.573015	0.001535	0.0318			Russian_STV	4257735504_A	0.031447	0.553383	0.286148	0.014434	9.3e-05	0.018566	0.095929			Russian_STV	4257735504_A	0.027297	0.02266	0.276678	0.013195	0.547478	0.002752	0.092648	0.017292
	Russian_STV	4257735504_B	0.311779	0.098415	1e-05	0.55611	1e-05	0.033675			Russian_STV	4257735504_B	0.029868	0.544959	0.306454	1e-05	1e-05	0.0689	0.049797			Russian_STV	4257735504_B	0.023583	0.034737	0.294561	1e-05	0.537241	1e-05	0.045028	0.064831
	Russian_STV	4257735530_A	0.310219	0.032253	0.039022	0.567737	1e-05	0.050758			Russian_STV	4257735530_A	0.048593	0.554891	0.305586	0.037888	1e-05	0.005712	0.04732			Russian_STV	4257735530_A	0.04649	0.022784	0.295611	0.037211	0.549368	1e-05	0.04351	0.005015
	Russian_STV	4257735530_B	0.278392	0.077094	0.014722	0.570073	0.021924	0.037794			Russian_STV	4257735530_B	0.038642	0.54937	0.27227	0.014085	0.020651	0.004336	0.100646			Russian_STV	4257735530_B	0.03763	0.067164	0.25502	0.011002	0.535948	1e-05	0.093216	1e-05
	Russian_STV	4257735538_A	0.283472	0.080905	0.032306	0.586057	0.00562	0.01164			Russian_STV	4257735538_A	0.011773	0.561911	0.277371	0.031596	0.002871	0.003771	0.110707			Russian_STV	4257735538_A	0.007793	0.00043	0.272149	0.031737	0.559792	0.013856	0.107665	0.006579
	Russian_STV	4257735538_B	0.285317	0.05748	0.013319	0.582503	0.003715	0.057667			Russian_STV	4257735538_B	0.057554	0.569557	0.279996	0.012745	0.002337	0.022085	0.055727			Russian_STV	4257735538_B	0.052414	0.03296	0.268053	0.011362	0.562365	0.000868	0.051793	0.020185
	Russian_STV	4257735539_A	0.289303	0.08789	0.008411	0.554124	0.035131	0.02514			Russian_STV	4257735539_A	0.023817	0.536682	0.283032	0.00759	0.033761	0.032292	0.082827			Russian_STV	4257735539_A	0.019692	0.036861	0.271489	0.006051	0.529115	0.029875	0.077342	0.029576
	Russian_STV	4257735539_B	0.283944	0.089768	0.011973	0.571283	0.014106	0.028926			Russian_STV	4257735539_B	0.027179	0.552666	0.277603	0.010962	0.013187	0.030609	0.087794			Russian_STV	4257735539_B	0.023802	0.048533	0.263538	0.008801	0.542705	0.004527	0.082833	0.025261
	Russian_STV	4257735607_B	0.309837	0.052055	0.014239	0.598677	1e-05	0.025183			Russian_STV	4257735607_B	0.024269	0.582351	0.303862	0.012749	1e-05	0.004777	0.071981			Russian_STV	4257735607_B	0.014704	0.053357	0.287149	0.007448	0.572281	1e-05	0.065041	1e-05
	Russian_STV	4257735609_A	0.293698	0.035436	0.017919	0.605375	0.018778	0.028793			Russian_STV	4257735609_A	0.025006	0.594561	0.289008	0.017356	0.018824	0.018076	0.037169			Russian_STV	4257735609_A	0.016379	1e-05	0.28318	0.015613	0.592335	0.034943	0.035947	0.021594
	Russian_STV	4257735609_B	0.316391	0.055843	0.022818	0.588214	0.007199	0.009535			Russian_STV	4257735609_B	0.009809	0.573847	0.310494	0.02255	0.005868	0.01075	0.066682			Russian_STV	4257735609_B	0.008103	0.01151	0.302969	0.021873	0.569569	0.010125	0.063874	0.011977
	Russian_STV	4257735613_A	0.316871	0.040841	0.04076	0.578626	0.007994	0.014908			Russian_STV	4257735613_A	0.012717	0.564721	0.312046	0.039734	0.006753	0.012191	0.051839			Russian_STV	4257735613_A	0.007579	0.05223	0.296716	0.036998	0.553998	1e-05	0.04668	0.005789
	Russian_STV	4257735613_B	0.340507	0.065036	0.021028	0.545127	0.002641	0.025661			Russian_STV	4257735613_B	0.02447	0.529314	0.334371	0.019922	0.001878	0.016403	0.073641			Russian_STV	4257735613_B	0.021211	0.021126	0.324768	0.018646	0.523791	0.004634	0.069947	0.015876
	Russian_STV	4257735614_A	0.29047	0.062857	0.025456	0.571375	0.013336	0.036505			Russian_STV	4257735614_A	0.035666	0.553684	0.285075	0.024454	0.011554	0.013237	0.076331			Russian_STV	4257735614_A	0.030502	0.020088	0.275455	0.023268	0.5492	0.016145	0.07219	0.013152
	Russian_STV	4257735614_B	0.278929	0.101575	0.013041	0.556722	0.049722	1e-05			Russian_STV	4257735614_B	1e-05	0.536528	0.273554	0.012127	0.04692	0.038608	0.092253			Russian_STV	4257735614_B	1e-05	0.044884	0.261407	0.009583	0.527117	0.0356	0.08599	0.03541
	Russian_STV	4257735622_A	0.286722	0.099898	0.025298	0.529405	0.021872	0.036806			Russian_STV	4257735622_A	0.036955	0.509811	0.28044	0.024366	0.019639	0.032504	0.096286			Russian_STV	4257735622_A	0.032951	0.038259	0.26847	0.02249	0.501519	0.014481	0.092068	0.029761
	Russian_STV	4257735622_B	0.393164	0.038494	0.030416	0.412886	0.074079	0.05096			Russian_STV	4257735622_B	0.048001	0.406944	0.388433	0.029604	0.073767	0.034066	0.019184			Russian_STV	4257735622_B	0.046466	0.04206	0.375402	0.028224	0.399349	0.063953	0.014208	0.030338
	Russian_STV	4257735639_A	0.370988	0.017451	0.014339	0.562115	0.035098	1e-05			Russian_STV	4257735639_A	1e-05	0.554419	0.365914	0.013037	0.033695	0.006772	0.026153			Russian_STV	4257735639_A	1e-05	0.023677	0.355781	0.011829	0.549065	0.032922	0.021595	0.00512
	Russian_STV	4257735639_B	0.266826	0.07259	0.017889	0.588922	0.016505	0.037267			Russian_STV	4257735639_B	0.036243	0.572726	0.260888	0.017209	0.015278	0.023595	0.074062			Russian_STV	4257735639_B	0.032194	0.029811	0.25016	0.015952	0.565809	0.013641	0.070617	0.021816
	Russian_STV	4257735651_A	0.312771	0.081184	0.026943	0.526358	0.012634	0.04011			Russian_STV	4257735651_A	0.039278	0.50937	0.306864	0.026227	0.011261	0.027052	0.079948			Russian_STV	4257735651_A	0.035783	0.055073	0.291163	0.023226	0.498455	1e-05	0.074014	0.022276
	Russian_STV	4257735651_B	0.354299	0.067593	1e-05	0.540544	0.037544	1e-05			Russian_STV	4257735651_B	1e-05	0.523975	0.347264	1e-05	0.036096	0.009297	0.083348			Russian_STV	4257735651_B	1e-05	0.03369	0.336064	1e-05	0.516962	0.030209	0.077463	0.005591
	Russian_STV	4257735663_A	0.331817	0.002425	0.04234	0.601619	0.006088	0.015711			Russian_STV	4257735663_A	0.009277	0.587878	0.327446	0.03872	0.004214	1e-05	0.032455			Russian_STV	4257735663_A	0.003789	0.044071	0.312844	0.034802	0.577954	1e-05	0.026519	1e-05
	Russian_STV	4257735663_B	0.432001	0.026902	0.012772	0.475412	0.039983	0.01293			Russian_STV	4257735663_B	0.00976	0.471137	0.426393	0.01175	0.040098	0.026951	0.013912			Russian_STV	4257735663_B	0.009568	0.065841	0.407841	0.009097	0.459396	0.021454	0.007648	0.019155
	Russian_STV	4257735802_A	0.331519	0.037697	0.027293	0.566187	1e-05	0.037295			Russian_STV	4257735802_A	0.035156	0.556957	0.326524	0.026142	1e-05	0.022845	0.032366			Russian_STV	4257735802_A	0.038699	1e-05	0.32162	0.028489	0.554362	1e-05	0.031101	0.025709
	Russian_STV	4257735802_B	0.291955	0.088133	0.01765	0.570264	0.011544	0.020454			Russian_STV	4257735802_B	0.018312	0.554048	0.286047	0.016731	0.010345	0.040004	0.074512			Russian_STV	4257735802_B	0.013635	0.014339	0.27823	0.015775	0.549581	0.016081	0.071234	0.041125
	Russian_STV	4257735829_A	0.312371	0.125989	1e-05	0.532626	1e-05	0.028995			Russian_STV	4257735829_A	0.025036	0.515062	0.304728	1e-05	1e-05	0.062999	0.092155			Russian_STV	4257735829_A	0.029818	0.000841	0.300174	1e-05	0.513116	1e-05	0.08995	0.066082
	Russian_STV	4257735829_B	0.285716	0.097988	0.005121	0.569627	0.022732	0.018816			Russian_STV	4257735829_B	0.017039	0.550513	0.279435	0.004309	0.021265	0.037723	0.089716			Russian_STV	4257735829_B	0.01411	0.027767	0.269709	0.002976	0.543769	0.019821	0.085439	0.036409
	Russian_STV	4257735830_A	0.275535	0.088938	0.028478	0.587017	1e-05	0.020022			Russian_STV	4257735830_A	0.017755	0.563586	0.269541	0.026752	1e-05	0.017638	0.104718			Russian_STV	4257735830_A	0.010325	0.04475	0.255644	0.023412	0.55461	1e-05	0.099696	0.011553
	Russian_STV	4257735830_B	0.285375	0.068773	0.005243	0.583479	0.036521	0.020608			Russian_STV	4257735830_B	0.019629	0.56542	0.279543	0.004407	0.035235	0.01381	0.081956			Russian_STV	4257735830_B	0.017779	0.036156	0.268102	0.003176	0.557616	0.029078	0.077558	0.010534
	Russian_STV	4257735836_A	0.293734	0.021616	1e-05	0.593636	0.007233	0.08377			Russian_STV	4257735836_A	0.080104	0.579033	0.288532	1e-05	0.004724	1e-05	0.047587			Russian_STV	4257735836_A	0.076318	1e-05	0.282582	1e-05	0.577465	0.016696	0.046909	1e-05
	Russian_STV	4257735836_B	0.319527	0.032183	0.022598	0.574033	0.015282	0.036377			Russian_STV	4257735836_B	0.035686	0.561866	0.314515	0.021691	0.013976	0.005184	0.047082			Russian_STV	4257735836_B	0.033911	0.043888	0.300905	0.020222	0.552564	0.004371	0.042315	0.001823
	Russian_STV	4257735849_A	0.315583	0.096383	0.022761	0.559375	1e-05	0.005888			Russian_STV	4257735849_A	0.004735	0.543704	0.308748	0.022126	1e-05	0.039383	0.081294			Russian_STV	4257735849_A	0.008638	1e-05	0.304469	0.023883	0.541322	1e-05	0.079499	0.042169
	Russian_STV	4257735849_B	0.322408	0.022056	1e-05	0.61127	0.044247	1e-05			Russian_STV	4257735849_B	1e-05	0.601056	0.318101	1e-05	0.04208	0.005452	0.033291			Russian_STV	4257735849_B	1e-05	0.015591	0.310189	1e-05	0.596691	0.043613	0.029315	0.00458
	Russian_STV	4257735850_A	0.299751	0.020762	0.017713	0.59465	1e-05	0.067114			Russian_STV	4257735850_A	0.063807	0.582249	0.294136	0.01603	1e-05	1e-05	0.043757			Russian_STV	4257735850_A	0.064671	0.01062	0.286967	0.017496	0.57829	1e-05	0.041937	1e-05
	Russian_STV	4257735850_B	0.306277	0.071234	0.048256	0.553387	0.007378	0.013468			Russian_STV	4257735850_B	0.012467	0.535098	0.300353	0.047169	0.005578	0.016514	0.082822			Russian_STV	4257735850_B	0.009226	0.015509	0.292465	0.046389	0.530383	0.009849	0.078946	0.017233
	Russian_STV	4257735851_A	0.321587	0.066247	0.009804	0.560981	1e-05	0.041371			Russian_STV	4257735851_A	0.03972	0.546991	0.315449	0.008687	1e-05	0.024822	0.064321			Russian_STV	4257735851_A	0.038683	0.015888	0.307259	0.008916	0.542006	1e-05	0.061501	0.025736
	Russian_STV	4257735851_B	0.293979	0.022818	0.029644	0.613506	0.006768	0.033284			Russian_STV	4257735851_B	0.030834	0.603083	0.289407	0.029124	0.006491	0.006037	0.035024			Russian_STV	4257735851_B	0.025126	0.000567	0.283831	0.02893	0.600536	0.019057	0.033308	0.008645
	Russian_STV	4257735852_A	0.299356	0.047131	0.042509	0.586354	0.011295	0.013356			Russian_STV	4257735852_A	0.01132	0.574195	0.294857	0.041778	0.010234	0.023442	0.044174			Russian_STV	4257735852_A	0.00778	0.031606	0.283692	0.04046	0.567064	0.008814	0.039795	0.02079
[truncated: 861 more rows]

## Sheet: Supplementary Table 4
Configuration(target; source1, source2)	f3 score	st.error	Z-score
[truncated: 324 more rows]

[truncated: 5 more sheets: Supplementary Table 5, Supplementary Table 6, Supplementary Table 7, Supplementary Table 8, Supplementary Table 9]
